# Supplementary material for: Endurance Exercise Ability in the Horse: A Trait with Complex Polygenic Determinism
Source: Front Genet. 2017 Jun 28;8:89. doi: 10.3389/fgene.2017.00089 (PMC5488500; doi:10.3389/fgene.2017.00089)
Supplement: Supplementary file 1 [file Table1.XLSX]

## Sheet: performances
Table S1:	De-regressed estimated endurance ability(breeding value plus environmental effect), used as the pseudoperformance and the equivalent number of races performed.
Birth year	Breed	Gender	Speed	ENP speed	Distance	ENP distance	Finishing status	ENP Finishing status
1990	AR	F	-0.169457	0.993414	-0.377968	3.61474	-0.339591	3.72148
1990	AR	M	1.82898	1.60913	0.952585	3.98491	0.971679	4.17934
1990	AR	F	0.907031	1.08167	0.175928	4.66343	0.115806	4.87932
1991	AR	M	1.26547	1.69866	0.303207	6.13534	0.19387	6.43759
1992	AR	M	0.161458	1.26044	-0.535983	3.98044	-0.42435	4.41221
1992	AR	F	1.45872	1.88698	1.36685	5.75727	1.2928	5.85128
1992	AR	F	0.699523	1.26981	1.2677	3.6644	1.17868	3.6583
1992	AR	F	1.09173	2.04873	1.18071	5.67092	1.0654	5.9027
1993	AR	M	0.406394	2.0083	0.704666	6.25368	0.507306	6.56832
1993	AR	M	0.918571	1.53724	0.79795	4.38866	0.613367	4.49464
1993	DSA	F	0.99227	1.02719	0.421092	4.8018	0.087369	4.92499
1993	SFA	H	-0.377011	1.98593	0.332891	5.75388	0.274681	6.01403
1994	AR	M	0.725115	1.49304	0.745725	5.20518	0.709202	5.29318
1994	AR	M	0.720629	2.26214	0.896392	6.40082	0.913302	6.61681
1994	AR	F	-0.712504	1.73757	-0.635129	5.59713	-0.6421	5.65761
1994	AR	F	2.12919	1.38994	2.1223	3.78446	1.9943	3.85015
1994	AR	M	2.1549	1.92472	1.58228	5.25016	1.38714	5.41638
1994	CS	H	1.06766	2.29826	0.531044	6.67435	0.481333	6.98001
1994	DSA	F	0.304921	1.58803	0.0708266	4.97111	0.0385921	5.31312
1995	*AA*	F	0.192201	2.5368	0.350653	6.93872	0.447286	6.96945
1995	AR	H	1.29592	2.15359	0.792061	6.53957	0.639747	6.67499
1995	AR	F	-0.744172	1.87494	-0.205542	5.17451	-0.0758488	5.16816
1995	AR	M	-0.998142	1.78381	-0.209856	5.77024	-0.348507	5.93564
1995	AR	F	1.49878	1.74762	0.367838	5.08357	0.360244	5.26867
1995	AR	F	1.31194	2.21646	0.754929	5.81656	0.793007	6.06627
1995	AR	H	1.25126	2.57106	0.967618	7.31142	0.866814	7.59444
1995	AR	M	1.47731	1.47131	1.85608	4.01819	1.6385	4.11314
1995	DSA	F	0.772025	2.37384	1.62449	6.35822	1.59965	6.35614
1995	PFS	F	-0.691641	1.31691	-0.206574	5.31291	-0.28504	5.48299
1995	SHA	F	0.203827	1.99883	0.311815	5.64107	0.412642	5.61476
1996	AA	F	-0.309275	2.3057	0.176531	6.84384	0.112188	7.19078
1996	AR	M	0.698529	2.3522	0.516123	6.24665	0.645372	6.22766
1996	AR	H	0.100718	1.77177	0.134089	5.35615	0.277437	5.40948
1996	AR	F	-0.0456707	2.19537	-0.266155	6.31256	-0.110019	6.54824
1996	AR	H	0.741568	2.52768	0.171519	6.83683	0.413013	6.78811
1996	AR	F	1.09511	2.58745	1.06605	7.16959	1.02866	7.32751
1996	AR	H	-0.326756	2.39708	0.109467	6.72124	0.273799	6.91234
1996	AR	H	0.71289	2.46009	0.829684	6.72911	0.829509	6.88413
1996	AR	M	1.17315	2.52082	0.695995	7.00052	0.757188	7.14833
1996	AR	H	0.226188	1.19427	-0.0230806	2.82116	-0.0729961	2.60854
1996	AR	F	1.30163	1.90617	1.49569	5.26849	1.44137	5.31132
1996	AR	H	0.600646	1.87504	0.697185	6.28597	0.52341	6.61056
1996	AR	F	1.4153	1.62104	0.80571	4.91976	0.599199	5.38193
1996	DSA	F	-0.0374376	2.32128	1.30252	5.75291	1.42455	5.63687
1996	DSA	F	0.00827987	1.48368	0.0182072	5.11412	0.107439	5.157
1996	DSA	F	-0.353462	1.30435	-0.0912908	3.51839	-0.216886	3.46168
1996	DSA	H	-0.205746	0.78999	0.104535	0.801358	0.167735	0.71903
1996	DSA	F	1.26702	1.65386	2.00735	4.27614	1.99263	4.09971
1996	OI	F	-0.0940483	2.44254	0.113381	6.72821	0.211962	6.95902
1997	AR	F	1.07216	2.04184	0.837486	5.98083	0.577417	6.22077
1997	AR	M	-0.0122675	1.61892	0.00192201	5.8722	-0.0110449	5.86247
1997	AR	F	0.124757	2.31481	0.410257	6.34594	0.541289	6.42755
1997	AR	H	-0.207512	1.91555	-0.309329	5.90985	-0.189412	5.93388
1997	AR	F	1.01912	2.38026	0.54474	6.17259	0.638611	6.3186
1997	AR	M	1.10797	2.28905	0.747072	6.19132	0.831584	6.31264
1997	AR	M	1.51398	2.15935	1.22431	6.23213	1.16325	6.3479
1997	AR	M	0.139791	1.81513	-0.207618	5.36518	-0.0904362	5.39906
1997	AR	F	1.35337	1.84821	0.203318	5.51911	0.261686	5.51628
1997	AR	F	0.726102	2.1995	1.03733	5.37983	1.10892	5.59991
1997	AR	H	-0.741826	0.948855	-0.433797	3.63856	-0.448836	3.74992
1997	AR	H	1.82242	2.37341	0.832771	6.28269	0.919815	6.30725
1997	AR	H	0.0297479	1.32672	-0.416316	4.87353	-0.409971	5.12587
1997	AR	F	2.23506	1.28899	0.474427	4.19584	0.412331	4.32758
1997	AR	H	-0.699024	2.48503	0.408071	6.82785	0.354422	7.02152
1997	AR	M	-0.296382	2.06428	0.124946	5.49614	0.217885	5.50121
1997	AR	H	0.620078	2.13002	0.644816	5.74262	0.608015	5.81467
1997	AR	F	0.497868	2.50129	0.592554	7.24345	0.34947	7.61232
1997	AR	F	0.287609	2.21527	0.665593	6.09332	0.599504	6.28928
1997	AR	F	1.35785	1.97237	1.24652	5.57098	0.9881	5.81122
1997	AR	F	1.37111	2.04766	1.19027	5.67746	1.10724	5.74101
1997	AR	F	1.085	1.74948	0.558355	5.03744	0.391407	5.06755
1998	*AA*	H	0.161798	2.0068	-0.0106766	5.25432	-0.0247273	5.33436
1998	*AA*	H	0.877316	2.12598	0.329027	6.05155	0.235237	6.06572
1998	AA	F	0.560481	2.59605	1.05943	7.13735	1.02033	7.31755
1998	AA	F	-0.519366	2.41167	0.27101	6.54192	0.413924	6.67227
1998	AA	H	1.04647	1.91136	0.277205	5.44809	0.401244	5.45234
1998	AA	H	0.884115	2.45098	1.31799	6.51096	1.18402	6.55287
1998	AR	M	0.434676	1.49563	0.660478	3.341	0.888458	3.31852
1998	AR	H	0.733176	2.46851	0.595759	6.41597	0.808925	6.21434
1998	AR	F	0.387093	1.82846	0.24311	5.18891	0.245802	5.04211
1998	AR	H	0.855915	2.58177	0.909157	6.67912	0.981913	6.75493
1998	AR	F	-0.622931	1.49058	-0.117576	3.97147	0.0217172	4.01741
1998	AR	F	-1.24689	1.39685	-0.466117	4.66799	-0.550181	4.57353
1998	AR	F	-0.589339	1.25066	-0.551139	4.29638	-0.459573	4.26014
1998	AR	F	0.0994315	1.82117	-0.187652	4.81311	0.0315631	4.69866
1998	AR	F	-0.417403	2.01563	-0.00961396	5.82191	-0.0230382	5.87055
1998	AR	F	0.0610746	2.13438	0.781523	6.07047	0.691707	6.0775
1998	AR	F	-1.23666	0.904996	-1.01094	3.37289	-0.982246	3.28104
1998	AR	F	0.331976	2.19683	0.070097	6.23893	0.20352	6.20198
1998	AR	F	0.276466	1.719	0.770199	4.59195	1.08086	4.53443
1998	AR	M	0.751867	2.46642	0.583929	6.7083	0.725189	6.74531
1998	AR	H	0.315992	2.25142	-0.123584	6.88067	-0.165	7.09714
1998	AR	H	-0.42775	1.49736	-0.0624214	3.79516	0.0117354	3.75452
1998	AR	F	-0.493125	1.5153	-0.258353	4.95096	-0.32851	4.96476
1998	AR	H	1.23851	2.01556	0.369228	6.23277	0.162469	6.38087
1998	AR	F	1.45963	2.12251	1.0453	5.31366	1.06785	5.3492
1998	AR	F	1.61004	0.959475	0.665984	3.61498	0.475023	3.73208
1998	AR	M	-0.364294	1.72153	0.203283	5.17346	0.0683652	5.39566
1998	AR	F	-0.287657	1.49481	0.25482	3.72508	0.435583	3.6321
1998	AR	M	0.986932	0.982138	-0.330576	4.07596	-0.410019	4.20078
1998	AR	F	-0.51608	1.47936	-0.0598404	4.89168	-0.127316	4.8958
1998	AR	F	0.0512866	2.26567	-0.108004	6.43426	-0.0826068	6.63858
1998	AR	H	0.835618	2.31328	1.48407	5.97343	1.44627	5.97037
1998	AR	H	1.42994	2.27201	1.12169	5.71894	1.12328	5.63907
1998	AR	F	0.84928	1.90141	-0.259703	6.06329	-0.3813	6.15846
1998	AR	F	-0.553144	1.48652	-0.167565	4.64175	-0.171292	4.87307
1998	AR	F	1.14735	2.27656	1.10841	6.02628	1.17186	6.0048
1998	AR	F	1.05953	2.46978	1.31094	6.59654	1.22268	6.5976
1998	AR	M	0.140192	1.48987	-0.116227	4.92423	-0.0502917	5.13032
1998	AR	M	-0.904601	2.23226	0.425485	5.9729	0.464377	6.20587
1998	AR	M	-0.224158	1.3733	0.015854	4.38436	-0.0913955	4.40663
1998	AR	H	0.390058	2.38108	1.07623	6.49003	1.00882	6.59077
1998	DSA	H	1.11248	2.24413	0.430945	6.0784	0.477013	6.14756
1998	DSA	H	-1.11289	1.67905	-0.178588	5.35466	-0.287264	5.52339
1998	DSA	F	1.32584	2.38231	1.06685	6.95166	0.856571	7.24663
1998	DSA	F	-0.0473029	2.38555	0.702655	6.49491	0.547104	6.58267
1998	DSA	H	0.9224	2.13511	0.376148	6.25961	0.245984	6.25105
1998	DSA	F	0.624898	1.17695	0.217284	3.58895	0.165499	3.45455
1998	ONCS	M	0.783689	2.54397	1.09241	6.56995	1.25548	6.45812
1998	ONCS	H	0.02873	1.93565	-0.161236	4.84713	-0.0306807	4.77673
1998	SF.	H	1.48825	2.33714	0.78364	6.59207	0.777497	6.84223
1998	SI	H	0.363492	1.37732	-0.359085	4.31832	-0.339904	4.25581
1999	*AA*	H	0.439328	2.24514	0.383221	6.38506	0.383616	6.54588
1999	AB	F	0.692576	2.18007	0.151064	6.20855	0.171484	6.36176
1999	AR	F	-0.260689	1.80239	-0.00832463	4.92535	-0.0285483	4.88748
1999	AR	F	-0.163104	1.89608	-0.160158	5.95867	-0.246362	5.90031
1999	AR	H	-0.576935	2.10338	-0.159697	6.10603	-0.0907067	6.34687
1999	AR	M	-0.539238	1.83878	0.121643	5.56471	0.107394	5.70312
1999	AR	F	1.24423	2.27241	0.445016	5.99326	0.658551	5.97189
1999	AR	H	0.898463	2.17072	0.8428	5.92253	0.847653	6.00624
1999	AR	H	0.506996	2.08054	0.634814	5.69371	0.698743	5.58097
1999	AR	F	-0.512402	1.67621	-0.453253	4.75719	-0.428658	4.73623
1999	AR	H	1.39218	2.35161	1.17964	6.1207	1.21664	6.12781
1999	AR	H	0.530653	1.47004	-0.184259	4.41458	-0.12914	4.46543
1999	AR	F	-1.80861	1.332	-0.885336	3.46873	-0.775022	3.33442
1999	AR	H	0.809636	2.36713	1.05697	5.8622	1.10096	5.92227
1999	AR	M	0.824547	2.14551	0.857596	5.97167	0.810605	6.37935
1999	AR	F	0.707753	2.06291	-0.0482091	5.59371	-0.0531977	5.56035
1999	AR	H	1.02821	2.38221	0.904734	6.67546	0.789614	6.8914
1999	AR	H	-0.95035	1.67422	-0.470872	4.34509	-0.556116	4.22854
1999	AR	H	-0.328826	2.23414	0.258339	6.7904	0.114508	7.01091
1999	AR	F	1.18487	2.40405	1.4121	6.08637	1.45759	5.99159
1999	AR	F	0.190746	1.74445	0.29219	4.66767	0.221809	4.61358
1999	AR	F	0.852191	1.67736	-0.188954	4.45917	-0.116322	4.36422
1999	AR	M	0.839453	1.98921	0.525614	5.33823	0.620049	5.42916
1999	AR	H	0.358292	2.23811	0.1167	6.45508	0.0481422	6.5424
1999	AR	F	1.19163	2.0856	0.751557	6.11904	0.586247	6.2577
1999	AR	F	1.63487	1.5704	0.974026	3.85957	0.935844	3.85712
1999	AR	M	0.665154	1.63087	0.142333	4.87662	0.197592	4.6405
1999	AR	F	1.41879	2.39776	0.235431	6.64095	0.247607	6.72786
1999	AR	M	1.31083	1.9639	0.686944	4.94349	0.666098	4.90183
1999	AR	H	0.326108	2.1627	0.0764002	6.63182	-0.067427	6.93267
1999	AR	H	1.05917	2.30604	1.21054	6.51496	1.1037	6.57359
1999	AR	H	0.444222	2.16332	0.841733	6.35754	0.820809	6.57552
1999	AR	F	0.164837	1.77439	-0.556961	5.87012	-0.526395	6.0558
1999	AR	F	1.70776	2.2325	0.834949	5.77351	0.921533	5.67306
1999	AR	F	0.277859	1.96191	0.0575477	6.23194	0.0397931	6.34314
1999	AR	M	0.573145	1.92506	0.268922	5.60698	0.257867	5.63403
1999	AR	F	0.700887	2.32205	1.00495	6.32893	0.880764	6.39873
1999	AR	H	0.147145	2.28491	0.0998716	6.42599	0.0786561	6.54652
1999	AR	H	0.785893	2.09023	0.386886	6.13556	0.366717	6.28266
1999	AR	H	0.895323	2.50591	0.721316	6.88992	0.698409	7.1021
1999	AR	F	-0.676965	2.36574	0.586142	6.15014	0.613477	6.26894
1999	AR	F	-0.409535	1.28277	0.261707	3.67028	0.268327	3.73855
1999	AR	F	0.449573	2.1942	1.12706	6.43941	0.905711	6.83359
1999	DSA	H	0.990147	2.42573	1.73028	6.0902	1.71886	6.07178
1999	DSA	H	-0.246806	1.77526	-0.57682	4.88545	-0.339197	4.78786
1999	DSA	F	0.443118	2.46779	0.46296	6.89147	0.403075	7.23027
1999	DSA	F	0.974825	1.2442	0.152838	2.76194	0.118823	2.77458
1999	DSA	F	1.16319	2.35997	1.32748	6.58773	1.15528	6.67195
1999	DSA	F	-0.421988	2.41815	0.936814	6.59779	0.777544	6.72983
1999	DSA	H	0.684338	2.09387	0.631303	6.18328	0.397509	6.40713
1999	DSA	F	0.61753	2.3386	0.821901	6.4393	0.806004	6.4229
1999	DSA	M	-0.72095	1.44486	0.168042	4.82968	-0.0616484	4.93747
1999	ONCS	F	-0.116695	2.38738	0.492726	6.72015	0.432565	6.91716
1999	PFS	F	0.1065	2.11768	-0.00555346	6.13908	0.0202407	6.31737
1999	SF.	H	1.54576	2.25016	0.445074	5.84441	0.641117	5.78958
1999	SFA	F	0.0456774	2.33503	1.15238	6.5353	0.948671	6.90095
2000	*AA*	F	0.167621	1.61468	0.264029	5.31666	0.205703	5.48246
2000	*AA*	H	-0.555968	2.10321	0.112324	6.52045	-0.0713642	6.77866
2000	AR	H	0.719053	1.83897	-0.172553	6.02052	-0.251711	6.05587
2000	AR	H	1.04484	1.47341	0.355026	5.40526	0.205698	5.61008
2000	AR	H	-0.118274	1.935	0.195643	6.03991	0.0346284	6.06407
2000	AR	F	0.704951	2.02819	0.0206174	5.67537	0.162568	5.45612
2000	AR	F	0.115337	2.08421	0.825624	5.2933	0.850462	5.16099
2000	AR	H	0.65353	2.25765	0.66268	5.63812	0.852236	5.36497
2000	AR	H	0.325675	2.33755	0.696516	5.95778	0.842988	5.83133
2000	AR	H	-0.299357	1.11505	-0.347399	4.74729	-0.461346	4.77629
2000	AR	H	0.711222	2.11083	0.0816795	6.15529	-0.0038677	6.3005
2000	AR	F	0.429582	2.24747	0.0811384	6.50085	0.0953437	6.69611
2000	AR	F	-0.707904	1.50278	-0.522299	5.04056	-0.651068	4.96966
2000	AR	F	-0.230795	2.42881	0.431081	6.68141	0.428276	6.72223
2000	AR	H	1.14819	1.75106	0.427792	5.43136	0.359298	5.61437
2000	AR	F	-0.140071	2.09734	-0.120274	6.14971	-0.148918	6.25449
2000	AR	H	-0.241603	1.09983	-0.828395	2.47216	-0.812096	2.38321
2000	AR	F	1.03536	2.18821	0.341118	6.68456	0.242812	6.92972
2000	AR	F	-0.237552	1.60325	-0.600781	4.48508	-0.669494	4.38729
2000	AR	H	-0.554263	1.9834	-0.219713	5.81478	-0.187757	5.89621
2000	AR	F	0.64358	1.96405	0.649702	5.18374	0.896939	5.07274
2000	AR	F	0.696885	2.1782	0.656201	5.87743	0.846646	5.85137
2000	AR	F	1.16101	2.12975	0.621152	6.06053	0.563111	6.16926
2000	AR	F	0.278647	0.884323	-0.269762	3.61778	-0.0443779	3.60488
2000	AR	F	-0.741665	1.65189	0.160731	4.03508	0.322413	3.96015
2000	AR	H	0.0647164	1.36289	-0.145035	4.48755	-0.0232872	4.28904
2000	AR	H	0.864854	2.08828	0.307247	5.37547	0.347402	5.2626
2000	AR	H	0.858878	2.26931	0.831322	5.7684	0.836534	5.72018
2000	AR	H	-0.520372	1.40207	-0.0806829	4.71977	-0.184978	4.69215
2000	AR	M	0.401255	1.1869	-0.188954	3.40911	-0.117485	3.45888
2000	AR	F	0.907563	1.7807	0.988301	5.08848	0.999567	5.14643
2000	AR	F	0.459241	1.53721	0.303884	4.07983	0.258002	4.23329
2000	AR	F	-0.0224888	1.81966	1.33904	4.34503	1.35637	4.40624
2000	AR	F	-0.331742	1.83058	0.162822	4.24308	0.19396	4.07255
2000	AR	M	1.37176	1.91913	0.966846	4.98874	0.888882	5.00705
2000	AR	F	0.596987	2.09276	0.346753	6.22084	0.206212	6.49669
2000	AR	F	-1.17012	0.931818	-0.430714	4.82823	-0.626143	4.93147
2000	AR	H	0.811106	1.88619	0.883784	5.19574	0.829549	5.29106
2000	AR	H	0.129117	1.14846	-0.195373	4.23627	-0.349019	3.98886
2000	AR	H	1.47122	2.04182	1.00063	5.68974	0.852306	5.85784
2000	AR	F	1.23408	2.02017	1.21059	4.83045	1.20426	4.76066
2000	AR	F	1.22306	2.22568	0.655748	6.68406	0.392341	7.00804
2000	AR	F	1.19834	2.20379	0.934629	5.58102	0.943482	5.50058
2000	AR	F	-0.412814	1.5516	0.148309	4.28396	0.103518	4.18546
2000	AR	F	1.04267	2.52302	0.941403	6.76184	0.949406	7.07318
2000	AR	H	0.491614	1.88368	0.937826	4.56514	1.05538	4.37127
2000	AR	F	0.31485	1.58469	-0.229378	5.29287	-0.235671	5.82651
2000	AR	F	-0.503907	1.87841	-0.200784	5.37394	-0.155896	5.56107
2000	AR	H	-0.151938	1.46047	-0.115439	3.58455	-0.0873649	3.31772
2000	AR	F	-0.0965202	1.00414	-0.074811	3.82423	-0.131248	4.10163
2000	AR	H	-0.991156	1.58184	0.182791	4.06155	0.067507	3.98419
2000	AR	F	-0.945734	1.75966	-0.312131	5.61592	-0.439762	5.73469
2000	AR	H	-1.16772	1.92665	0.261004	5.41454	0.264765	5.33955
2000	AR	F	-0.152205	1.66835	-0.0988679	4.77564	-0.129346	4.63633
2000	AR	H	1.05427	2.31713	1.20383	5.73254	1.34274	5.57085
2000	AR	F	1.269	1.92466	1.18568	4.66595	1.07161	4.68364
2000	AR	F	1.86435	2.05971	0.779934	5.9259	0.702699	6.07384
2000	AR	H	0.49388	1.09937	-0.147403	5.15684	-0.271343	5.47997
2000	AR	H	0.224524	2.05792	0.768728	4.48546	0.928538	4.58537
2000	AR	H	0.476277	2.01355	0.412723	6.52315	0.232993	6.76934
2000	AR	F	-0.160449	1.6814	-0.0347876	5.81403	-0.204639	5.87122
2000	AR	F	1.75108	2.37308	0.472586	6.47094	0.425952	6.56068
2000	DSA	F	-0.0844835	1.73069	-0.187274	5.5524	-0.149439	5.48328
2000	DSA	F	0.529888	1.62885	0.344754	4.43601	0.443494	4.28539
2000	DSA	F	1.44015	1.82908	0.203904	6.01283	0.118979	6.1988
2000	DSA	F	0.531581	2.0147	0.649903	5.66212	0.535632	5.86481
2000	DSA	H	1.04804	2.22093	0.739953	5.88165	0.666258	6.25972
2000	DSA	F	1.0047	2.14682	0.77196	6.36208	0.597982	6.51064
2000	OI	H	0.95253	2.41836	0.692399	6.23751	0.80632	6.1586
2000	ONCS	F	-0.0604302	2.18237	0.063399	5.98508	0.163316	5.94649
2000	ONCS	F	0.528751	1.78545	0.547369	4.03764	0.627004	3.80245
2000	ONCS	H	1.06544	1.68863	0.40232	5.34143	0.326823	5.38351
2000	ONCS	H	-1.06051	1.88566	-0.253906	5.11892	-0.151932	5.21921
2000	ONCS	H	1.51266	2.25867	1.62225	5.79355	1.5569	5.79725
2000	PFS	F	1.38789	2.50318	1.7045	6.71333	1.66821	6.52629
2000	PFS	H	0.670499	1.7466	0.226788	4.81591	0.213609	4.89703
2000	SFA	F	-1.04481	2.33888	0.404087	5.86335	0.566769	5.75833
2000	SHA	F	-0.147268	1.7195	0.574499	5.72397	0.508104	5.586
2000	SHA	M	0.122788	2.183	0.731543	6.01972	0.836231	5.99385
2000	SHA	F	0.983438	2.07655	0.370112	5.98406	0.442053	6.01548
2001	*AA*	F	-0.552852	1.88293	-0.155885	6.1179	-0.308336	6.34181
2001	*AA*	F	0.513303	1.74913	0.820881	4.2916	0.633419	4.99757
2001	*AA*	F	0.845297	2.25191	1.1242	6.05197	1.08178	6.01069
2001	*AA*	F	0.31882	2.11334	1.34791	5.84129	1.0755	6.05592
2001	*AA*	F	-0.627557	1.4489	0.0784445	4.34266	0.168442	4.33344
2001	AA	F	0.771272	2.34377	1.07037	5.85142	1.05349	5.79446
2001	AB	F	-0.457753	2.19678	0.514563	6.36646	0.412379	6.54152
2001	AB	F	-1.50905	0.900837	-0.664837	3.4513	-0.777427	3.37287
2001	AB	F	-0.750629	1.45254	0.127478	3.5998	0.168382	3.40933
2001	AR	M	0.25437	1.22911	-0.27663	4.76363	-0.211667	5.02048
2001	AR	F	-0.481566	1.50443	-0.0701453	4.03092	0.112613	3.91994
2001	AR	H	0.945862	1.80881	0.352094	5.5102	0.396437	5.46715
2001	AR	H	-0.805642	1.71007	0.124535	4.87036	0.170941	4.85312
2001	AR	H	0.0102613	2.33619	0.248335	6.55537	0.25201	6.65431
2001	AR	F	-0.34001	1.29257	-0.0513805	3.53196	0.168813	3.51145
2001	AR	F	1.36998	1.74598	0.963605	3.55927	1.13778	3.52622
2001	AR	F	0.504223	1.94022	0.110707	5.35994	0.119394	5.17352
2001	AR	H	0.980733	1.48967	-0.0761846	5.13035	-0.151302	4.94617
2001	AR	H	-0.88747	1.21244	-0.251075	4.05466	-0.311211	4.24157
2001	AR	H	-0.251967	0.899849	-0.282119	3.97875	-0.375703	4.00093
2001	AR	H	0.95411	1.87662	0.243768	4.73918	0.37614	4.69746
2001	AR	H	-0.175737	1.57504	-0.486438	4.89319	-0.447189	4.81315
2001	AR	M	-1.15715	1.44359	-0.187124	3.74014	-0.127019	3.83895
2001	AR	H	-0.490367	2.25763	0.390223	6.47181	0.2695	6.6909
2001	AR	H	-0.272396	1.25327	0.226244	4.81688	0.0782909	4.9042
2001	AR	M	-0.0935531	0.892565	-0.154026	4.39034	-0.204803	4.53683
2001	AR	F	0.25317	1.38446	0.491827	4.23056	0.413756	4.35739
2001	AR	F	1.22197	1.59504	0.491213	4.95948	0.40793	5.13632
2001	AR	H	0.397848	1.9408	0.194738	5.12081	0.223954	5.24912
2001	AR	F	0.292058	2.16966	0.417473	5.98843	0.431305	5.98569
2001	AR	F	0.0988528	1.88277	0.172628	5.33287	0.152207	5.38695
2001	AR	H	1.47074	0.839203	0.532748	4.61005	0.449951	4.76411
2001	AR	H	1.37872	1.58705	0.635804	4.03111	0.59717	4.03308
2001	AR	M	1.1928	1.52466	1.0132	5.34835	0.866725	5.57898
2001	AR	F	0.156568	1.55621	0.443597	5.25313	0.323619	5.35278
2001	AR	M	-0.618685	1.36354	-0.094556	5.07934	-0.166668	5.30112
2001	AR	H	-0.952331	1.54609	-0.346932	5.83871	-0.384098	6.13245
2001	AR	H	-0.210873	1.57538	-0.202552	4.93788	-0.301722	5.00289
2001	AR	H	0.97483	2.18115	0.882841	5.31109	0.893579	5.09343
2001	AR	H	0.046888	1.89534	0.408036	4.71348	0.498526	4.68753
2001	AR	M	0.014172	1.33168	0.491355	5.28901	0.472571	5.47904
2001	AR	H	-0.54401	1.48266	0.0487109	3.61733	0.2083	3.53375
2001	AR	F	1.45769	1.73474	0.713032	4.89125	0.759279	4.78216
2001	AR	H	0.445878	1.30581	-0.320248	5.39726	-0.476393	5.51307
2001	AR	F	0.13239	1.06487	0.168661	4.7947	0.031125	4.96345
2001	AR	H	0.547521	2.04165	0.836203	5.95719	0.658529	6.12896
2001	AR	H	1.08962	1.2684	0.985362	3.55039	0.881551	3.57276
2001	AR	H	0.564262	1.19938	0.179104	3.85408	0.0257665	3.79275
2001	AR	H	-0.722899	1.68441	0.706371	4.91488	0.565693	5.0233
2001	AR	F	1.29022	1.62319	0.206824	4.01991	0.441321	3.96762
2001	AR	F	1.13077	1.77133	1.44832	4.3735	1.41754	4.28526
2001	AR	H	0.641388	2.10961	0.708034	5.86528	0.655539	5.90697
2001	AR	H	0.304546	1.60007	0.678056	5.31208	0.574735	5.45603
2001	AR	F	1.84941	1.94915	1.3252	5.45255	1.14574	5.41577
2001	AR	F	0.429984	1.35656	0.52035	4.45692	0.256497	4.555
2001	AR	F	0.638931	2.12133	1.55724	5.15455	1.46358	5.28361
2001	AR	F	0.474142	1.94584	0.448988	6.04882	0.247858	6.28139
2001	AR	F	1.30769	1.86886	0.295827	5.80044	0.205533	5.97694
2001	AR	H	0.638989	2.06732	1.13764	4.99837	1.20932	4.77775
2001	AR	H	-0.12454	1.96839	0.126635	5.02872	0.15345	4.88388
2001	AR	F	0.744821	1.58011	0.515304	4.62647	0.335349	4.55576
2001	AR	F	1.00954	1.57372	0.592875	5.17603	0.469757	5.38218
2001	DSA	F	-0.241883	1.85506	1.03034	4.38675	1.08716	4.38638
2001	DSA	H	1.09564	2.09159	0.835456	5.32335	0.929994	5.20148
2001	DSA	F	1.29207	1.99142	0.620511	5.05624	0.648548	4.99306
2001	DSA	F	0.0129452	1.75432	0.503257	5.78277	0.330604	5.97628
2001	DSA	M	-0.73298	2.03291	0.203124	5.78839	0.226909	5.73566
2001	DSA	H	-0.949865	1.90647	0.354746	4.94254	0.364901	4.98782
2001	DSA	F	-0.121994	1.98246	0.89291	5.34225	0.770627	5.68658
2001	DSA	H	0.971941	1.96062	0.553529	5.45554	0.46479	5.41874
2001	DSA	H	0.922123	1.94844	0.594808	5.59301	0.632218	5.62667
2001	DSA	H	-0.220075	2.05484	0.0681257	6.02448	0.0548381	6.20962
2001	DSA	F	-0.0951284	2.13306	0.390051	6.04054	0.363891	6.12597
2001	DSA	F	1.23081	2.30858	1.60025	5.86918	1.64467	5.69766
2001	DSA	F	0.295018	1.36743	0.472845	4.7288	0.254499	4.84186
2001	DSA	M	0.0564338	1.6075	1.03164	5.23561	0.877033	5.41501
2001	PFS	H	1.09105	2.19553	1.43597	5.39361	1.70672	5.22569
2001	SHA	H	1.51527	1.75495	1.55145	4.052	1.59461	3.82333
2002	*AA*	H	0.668278	1.84534	0.82063	4.52732	0.850621	4.6894
2002	*AA*	H	0.370485	2.19654	1.60151	5.15776	1.47237	5.36497
2002	*AA*	F	1.07687	1.85557	1.20113	5.24827	1.02586	5.10335
2002	*AA*	M	0.399442	1.96827	1.2693	5.02708	1.22191	4.88152
2002	AA	F	1.38964	1.00774	0.846857	3.33964	0.628097	3.54641
2002	AA	H	0.999653	2.01988	1.25702	4.70342	1.36709	4.48111
2002	AA	F	0.719242	1.49586	0.18021	5.62662	0.0214901	5.84616
2002	AA	H	0.17802	2.12593	0.133928	5.88873	0.108334	5.76931
2002	AA	F	0.251116	1.88295	1.13971	4.33977	1.1463	4.25994
2002	AB	H	-1.20401	1.10146	0.0407239	3.24356	0.028377	3.18099
2002	AR	H	1.06936	1.6727	-0.12879	5.1727	-0.213843	5.04525
2002	AR	H	-0.19254	2.22221	0.437314	6.21312	0.444086	6.24548
2002	AR	H	0.720303	1.80038	1.35085	5.3947	1.155	5.51131
2002	AR	H	1.67669	0.954248	0.366696	4.41401	0.101877	4.41762
2002	AR	H	0.906338	1.49934	0.882426	3.89434	0.967785	3.96707
2002	AR	H	-0.141194	1.61661	0.595242	4.82385	0.579748	4.79321
2002	AR	H	0.476216	0.932449	-0.113919	3.40643	-0.213964	3.35343
2002	AR	F	1.81787	0.954627	0.581637	4.78335	0.343421	5.02275
2002	AR	F	1.42721	1.77965	0.935569	5.01484	0.745866	5.08176
2002	AR	H	-0.393622	1.29274	0.269525	4.10723	0.221043	4.09799
2002	AR	F	-0.238372	1.88722	0.116875	5.62513	0.193173	5.66542
2002	AR	M	1.62284	1.85191	1.34519	4.98025	1.36934	5.20874
2002	AR	H	1.00167	1.30321	0.499254	4.87449	0.238615	4.91759
2002	AR	F	0.718526	1.69403	0.765916	4.09146	0.786111	3.99589
2002	AR	H	0.740535	1.54315	0.122059	4.79527	0.0243801	4.86871
2002	AR	F	0.670585	1.84749	0.852795	5.12557	0.781018	5.14599
2002	AR	F	-0.943294	1.17523	-0.208478	4.40624	-0.26435	4.40049
2002	AR	F	0.8775	2.22517	0.0028706	5.73554	0.175503	5.45715
2002	AR	H	-0.389584	1.29469	-0.0170966	3.73942	0.117486	3.87667
2002	AR	H	-0.979462	1.76783	0.0184334	4.70493	0.00719531	4.55669
2002	AR	M	0.614985	1.44351	0.0530717	4.60826	0.159286	4.60282
2002	AR	H	-0.707247	0.891643	-0.397278	3.83204	-0.519358	3.91161
2002	AR	F	1.01707	1.86254	1.31099	4.06107	1.26687	4.13497
2002	AR	H	1.45109	1.90733	1.79751	4.34941	1.83918	4.24721
2002	AR	H	-0.475757	1.58385	0.651609	4.95581	0.597828	5.08618
2002	AR	H	0.357676	1.88679	0.429623	4.50617	0.430199	4.39485
2002	AR	H	1.36604	1.92305	0.997069	5.08824	0.835843	5.2825
2002	AR	H	1.13822	2.0185	0.920255	4.54839	0.995465	4.53311
2002	AR	H	-0.485866	1.23065	0.286093	2.89859	0.264666	2.88406
2002	AR	F	-0.710312	1.65168	0.340874	4.77397	0.263682	4.63518
2002	AR	H	-0.150817	1.47494	-0.154043	3.82747	-0.160614	3.71032
2002	AR	F	1.51376	1.72415	0.762326	4.6399	0.76598	4.59513
2002	AR	F	0.725892	2.05055	0.682204	5.58026	0.638619	5.70652
2002	AR	F	0.728471	1.24272	0.544074	3.76526	0.443804	3.79462
2002	AR	F	2.05333	1.9515	1.39144	5.18543	1.27329	5.2767
2002	AR	F	-0.0393447	1.3252	0.0760186	4.65817	-0.115191	4.64662
2002	AR	H	0.480458	1.03101	0.28575	4.59605	0.121577	4.81453
2002	AR	F	-0.492324	1.53001	-0.00919019	4.80451	0.0271842	4.84795
2002	AR	F	0.41301	1.26643	0.672283	3.71122	0.769074	3.47638
2002	AR	F	1.53106	1.74619	1.67554	3.8612	1.75098	3.59514
2002	AR	M	1.03206	1.99115	1.6431	4.51825	1.84186	4.23091
2002	AR	F	2.06222	2.10942	1.06352	5.10322	1.07804	5.0464
2002	AR	M	1.97941	0.92255	1.37564	2.05143	1.45723	2.08423
2002	AR	F	0.545053	1.74376	0.385386	5.26075	0.317524	5.24859
2002	AR	H	0.528787	1.77368	0.817529	5.46041	0.567721	5.71263
2002	AR	F	-0.137391	2.01456	1.27475	5.03977	1.19955	4.98286
2002	AR	F	1.3305	1.89387	1.52929	5.24112	1.56259	5.17765
2002	AR	H	0.861836	1.97103	1.08666	5.26154	1.05516	5.42249
2002	AR	F	-0.489353	1.27286	0.197481	3.55812	0.052043	3.8271
2002	AR	H	0.275825	0.91744	0.270208	4.24349	0.131929	4.53813
2002	AR	H	-0.417151	1.58924	0.410222	5.04152	0.317682	5.14555
2002	AR	H	1.17143	1.70053	0.543122	4.54035	0.577529	4.52012
2002	AR	H	0.350334	2.00206	1.24489	5.04163	1.20061	4.86796
2002	AR	F	0.985309	1.91836	0.872046	5.16036	0.717122	5.20367
2002	AR	F	0.574598	1.89581	0.559699	4.64217	0.710269	4.62451
2002	AR	F	0.402785	1.48637	-0.0626312	4.1232	-0.0282531	4.17152
2002	AR	F	0.981532	1.84469	0.539222	4.03242	0.66112	4.19767
2002	AR	F	0.274401	1.3626	0.123617	5.11966	-0.0068142	5.07187
2002	AR	H	0.630771	1.73453	0.579932	4.75498	0.45395	4.78731
2002	AR	F	0.836477	1.75099	0.992199	5.10031	0.931798	4.88166
2002	AR	H	-0.0135823	1.96586	0.985453	5.1268	0.936656	5.06846
2002	AR	F	1.89809	1.9109	1.63507	5.15302	1.50102	5.03838
2002	DSA	F	0.435171	1.78987	0.49015	4.65087	0.641088	4.49773
2002	DSA	F	-0.977472	0.772286	-0.497104	1.71586	-0.433662	1.54201
2002	DSA	H	0.752828	1.895	1.06066	4.97459	1.1046	4.75451
2002	DSA	F	-0.250054	1.67295	0.268065	4.34893	0.299349	4.74027
2002	DSA	F	0.805516	1.85199	1.20427	4.35147	1.31493	4.18687
2002	DSA	F	0.776509	1.48757	1.15656	3.86827	1.15892	3.81601
2002	DSA	H	-0.32293	1.27984	-0.0906346	4.32	-0.150389	4.39471
2002	DSA	F	1.12416	1.57267	0.848563	4.61041	0.697158	4.73257
2002	DSA	H	1.21544	2.02249	1.29267	5.7885	1.12281	5.9024
2002	DSA	H	-0.615165	1.53034	0.348865	4.51428	0.330182	4.52945
2002	DSA	H	0.77729	1.87082	1.19476	4.83464	1.15789	4.82534
2002	DSA	H	1.32198	2.02683	0.997289	5.06691	1.05835	5.07451
2002	DSA	H	1.28731	2.05396	1.25986	5.70411	1.11571	6.05229
2002	OES	F	0.077971	1.72717	0.551192	4.01867	0.640906	3.87746
2002	SFA	H	0.591725	1.83985	0.63486	5.14377	0.541644	5.14536
2002	SHA	H	-0.231909	1.87439	-0.220036	4.69639	-0.0925193	4.59067
2002	SHA	F	1.96985	2.04496	1.47468	5.46454	1.29137	5.60139
2002	SHA	F	0.177966	1.95858	0.306713	5.26827	0.318179	5.18905
2003	*AA*	H	0.495948	1.82606	0.681961	4.43738	0.732705	4.34785
2003	*AA*	F	0.232956	0.783643	0.368171	2.21788	0.333664	2.14852
2003	AA	F	1.1862	1.70336	1.69838	3.55455	1.69951	3.86717
2003	AA	F	0.727838	1.70101	1.0122	4.89848	0.981301	4.80619
2003	AR	H	-0.402294	1.55703	0.74139	4.66937	0.55873	4.89423
2003	AR	H	0.639527	1.57793	1.29677	3.21305	1.67622	3.05571
2003	AR	H	0.542341	1.12164	0.315651	4.01386	0.333856	3.96959
2003	AR	M	1.35626	1.34171	0.132154	4.92319	0.00942755	4.75879
2003	AR	H	0.0760484	1.41542	0.0836629	4.46244	0.00561959	4.32758
2003	AR	M	-0.538752	0.417082	-0.512399	4.81248	-0.762982	5.1521
2003	AR	F	1.17009	0.930811	-0.105326	4.1846	-0.172345	4.26921
2003	AR	H	0.252386	1.21407	0.114443	3.36419	0.0987868	3.33919
2003	AR	F	1.71772	1.40019	0.830618	3.72341	0.783169	3.70297
2003	AR	F	0.72874	1.72308	1.31802	4.20747	1.30715	4.12256
2003	AR	F	0.55701	1.9861	1.13698	4.70558	1.32814	4.58029
2003	AR	H	0.108579	1.83234	0.503159	4.79596	0.406624	4.73302
2003	AR	H	-0.75253	1.54372	0.355267	3.89296	0.419458	3.85879
2003	AR	H	0.872468	1.4679	0.258688	4.53811	0.287241	4.43544
2003	AR	F	1.66539	1.76861	1.36071	4.52	1.36733	4.53497
2003	AR	H	0.342642	1.29987	0.768619	4.10229	0.710035	4.14819
2003	AR	F	1.5365	0.727559	0.192473	2.87902	0.149245	3.09991
2003	AR	F	0.960041	1.53405	0.751197	4.17392	0.792442	4.01228
2003	AR	M	-0.148068	1.13279	0.0632033	3.65694	-0.0267589	3.68449
2003	AR	F	0.722869	1.4521	0.502835	4.91775	0.288821	4.79046
2003	AR	F	1.13809	0.773515	0.396211	1.77417	0.4124	1.67664
2003	AR	H	0.327609	1.49244	0.476552	4.37511	0.445178	4.37609
2003	AR	F	0.502241	0.654067	-0.277481	1.29425	-0.307849	1.42116
2003	AR	F	0.847928	1.8816	0.188732	5.05699	0.136304	5.1401
2003	AR	F	0.493584	0.945024	0.0492834	3.83627	-0.132391	3.85344
2003	AR	H	0.767802	1.32034	0.515721	4.61862	0.489988	4.70966
2003	AR	F	0.554173	1.43905	1.14157	3.60971	1.06966	3.48677
2003	AR	M	-0.193944	1.50146	0.23556	4.37956	0.120794	4.53523
2003	AR	H	1.22179	1.44616	0.591124	4.27113	0.650421	4.29003
2003	AR	F	1.87543	1.96797	1.42229	5.02111	1.49391	4.93741
2003	AR	F	0.678249	1.32074	0.585827	3.56141	0.544552	3.61277
2003	AR	H	0.217569	1.21332	0.482232	3.10913	0.593349	3.03797
2003	AR	F	1.64493	2.18295	1.9843	5.26203	1.98734	5.01121
2003	AR	H	1.21096	0.88675	0.971113	2.0116	0.955656	2.0497
2003	AR	H	0.121081	1.78252	0.900942	4.61859	1.00533	4.71422
2003	AR	H	0.891684	1.8813	0.850312	4.69727	0.805618	4.50319
2003	AR	F	0.738237	1.44847	0.108043	4.80624	0.0381825	5.02843
2003	AR	F	0.880412	1.96247	1.45746	5.23786	1.4283	5.06344
2003	AR	M	1.00262	0.964922	0.675394	3.14925	0.497075	3.19693
2003	AR	H	-0.00231526	1.68018	0.806033	4.5341	0.806137	4.36501
2003	AR	M	1.74624	0.948641	1.08128	4.03036	0.805113	4.01589
2003	AR	F	0.104063	0.918443	0.114616	3.90811	-0.124631	4.0957
2003	AR	F	-0.451018	0.936451	-0.315567	3.42412	-0.598452	3.4276
2003	AR	F	0.435953	2.03703	1.27904	5.26103	1.15334	5.1766
2003	AR	H	0.601193	1.6163	0.614857	4.44075	0.692093	4.2873
2003	AR	H	1.22502	1.8065	1.58172	4.43618	1.5888	4.2785
2003	AR	F	1.151	1.8302	1.02957	4.28899	1.06692	4.05573
2003	AR	F	0.537715	1.92373	1.25354	4.49313	1.19565	4.59104
2003	AR	H	0.617521	1.91083	0.698954	5.11477	0.97898	5.03377
2003	AR	F	0.363943	0.738695	0.895048	1.82063	0.899804	1.67544
2003	AR	H	1.66572	1.73933	1.86083	4.13536	1.8493	4.02752
2003	DSA	H	0.476415	1.53446	0.78682	3.90153	0.857526	3.85269
2003	DSA	H	1.98788	1.97968	1.13376	5.189	1.11596	5.13632
2003	DSA	H	0.492806	1.51259	0.999581	3.61963	0.894233	3.69997
2003	DSA	F	0.645488	2.00096	1.10862	4.58235	1.14225	4.48705
2003	DSA	F	-0.290349	1.56846	0.0253692	3.98827	0.153249	3.66587
2003	DSA	H	-0.154994	0.788104	0.385803	3.33874	0.194787	3.48554
2003	DSA	F	0.778953	1.50056	0.641911	4.24935	0.493389	4.15275
2003	DSA	H	-0.355884	1.5691	0.869152	5.59124	0.55669	5.78291
2003	DSA	H	0.541512	1.7091	1.04577	4.6382	0.95417	4.58345
2003	DSA	H	0.271847	1.38066	0.522439	4.67901	0.391891	4.82977
2003	DSA	H	-0.0765471	1.20469	0.304856	3.38753	0.235157	3.6153
2003	DSA	F	-0.620236	1.06216	0.0319439	3.29872	-0.155417	3.21394
2003	DSA	F	0.749901	1.53913	1.2621	4.10394	1.11953	4.1458
2003	DSA	F	0.264159	1.42102	0.892221	4.02223	0.790224	3.95888
2003	OES	F	0.391781	1.48281	0.556285	4.35162	0.570004	4.41136
2003	SF.	F	0.994578	1.19561	0.470869	2.59263	0.328207	2.59868
2003	SHA	F	1.13067	1.22671	0.951319	3.37654	0.840901	3.42186
2003	SHA	F	0.477428	1.77782	0.490493	5.15241	0.270272	5.18753
2003	SHA	F	0.916479	1.88632	0.921281	5.07267	0.889934	4.98882
2004	AA	H	1.19088	1.29834	1.17682	3.4534	1.08812	3.55621
2004	AA	H	1.19846	1.3992	0.505322	3.46506	0.602404	3.39329
2004	AA	H	1.22378	1.2704	1.25109	2.7725	1.25584	2.66057
2004	AACR	M	0.171528	0.905534	0.784576	2.63153	0.723213	2.63522
2004	AACR	F	1.10345	1.26513	1.22083	2.8377	1.21213	2.85273
2004	AACR	H	0.968616	1.25427	0.417873	3.06738	0.525569	3.04934
2004	AR	M	0.0482784	1.84546	1.1417	4.13912	1.19906	4.09621
2004	AR	H	0.213604	1.2857	0.479881	3.66915	0.460771	3.7434
2004	AR	M	-0.17534	1.26877	0.509694	2.395	0.611884	2.2426
2004	AR	F	0.397772	1.23527	0.95922	3.22735	1.08159	2.97367
2004	AR	F	1.50289	0.297643	0.853535	1.87163	0.682188	1.86911
2004	AR	H	-0.102133	0.907378	-0.250009	3.26573	-0.180947	3.43917
2004	AR	F	1.07686	0.710296	0.149716	2.50316	0.0022851	2.34553
2004	AR	M	0.75759	1.19251	0.585961	3.29229	0.657961	3.222
2004	AR	F	1.07574	1.67896	1.12339	3.78688	1.3245	3.52045
2004	AR	H	1.16095	1.55898	1.35896	2.76561	1.48512	2.51076
2004	AR	F	0.995073	1.25988	0.758352	3.47352	0.818222	3.48762
2004	AR	F	0.392124	0.209135	-0.336769	1.65714	-0.387721	1.66969
2004	AR	F	1.65552	0.962272	1.18728	2.90366	1.0448	2.89981
2004	AR	H	0.18285	0.284881	0.146038	1.89184	0.0338813	1.97421
2004	AR	H	0.82676	1.07377	0.406293	2.46916	0.52462	3.06603
2004	AR	F	1.82701	0.882239	1.20764	2.88211	1.01741	3.09195
2004	AR	F	0.59657	0.89064	-0.150594	2.87974	0.0194566	2.97406
2004	AR	F	-1.43481	0.887936	0.343902	2.85164	0.3079	2.9184
2004	AR	H	1.40752	1.56416	1.59403	3.41286	1.63275	3.40581
2004	AR	F	0.382875	1.28114	0.743885	3.57459	0.803434	3.57008
2004	AR	H	1.54898	1.28788	0.730573	3.45005	0.645284	3.48678
2004	AR	H	-0.620835	0.821529	0.318481	2.06634	0.371473	2.07466
2004	AR	M	-0.411666	0.779884	0.777778	1.69588	0.807912	1.84391
2004	AR	H	0.17999	1.48976	0.661382	3.64411	0.757402	3.50245
2004	AR	H	0.725732	0.950301	0.569062	2.44861	0.446612	2.3799
2004	AR	H	1.33139	1.32219	0.879039	3.77948	0.77032	3.73233
2004	AR	H	1.27694	0.935182	1.54741	2.46983	1.47115	2.42198
2004	AR	H	0.62008	0.782776	0.467043	2.70749	0.414022	2.98679
2004	AR	H	-0.254695	1.33857	0.58364	3.40896	0.570496	3.35903
2004	AR	H	-0.0999055	1.30099	0.262573	3.71158	0.224832	3.65664
2004	AR	F	1.17483	1.3085	0.830697	3.97936	1.01723	3.95464
2004	AR	F	1.84499	1.4495	0.894172	4.01307	1.03409	3.9108
2004	AR	F	-0.52158	1.14944	-0.544236	3.69003	-0.674742	3.8242
2004	AR	M	0.979595	1.721	1.19456	4.59855	1.04637	4.60246
2004	AR	H	1.92629	1.22596	1.59053	3.18449	1.53668	3.16668
2004	AR	F	2.1995	0.715354	1.48303	1.85243	1.41715	1.94985
2004	AR	H	1.3422	0.970291	0.758214	2.85949	0.698372	2.81776
2004	AR	H	0.633113	1.47726	0.796407	3.24147	0.949055	3.22018
2004	AR	H	-0.00165381	0.726956	0.281754	1.53582	0.103612	2.03379
2004	AR	F	1.40382	0.921591	0.584967	4.14277	0.33196	4.20357
2004	AR	H	0.347215	0.924698	0.569686	3.08576	0.345313	3.12802
2004	AR	H	0.221709	1.53721	0.819159	4.04104	0.70711	4.06974
2004	AR	H	2.111	0.825682	1.12439	1.85649	1.40757	1.76745
2004	AR	F	0.782685	1.21654	1.06942	2.68612	1.07628	2.78748
2004	AR	F	-0.0362193	1.27945	0.903534	3.16811	0.791152	3.13118
2004	AR	H	0.72416	1.67185	0.834786	3.94763	0.948982	3.73547
2004	DSA	H	0.732757	0.857437	0.650691	2.79761	0.692645	2.87444
2004	DSA	H	-0.133234	0.287291	-0.258398	2.53219	-0.274756	2.60224
2004	DSA	F	1.33018	1.2032	1.24454	2.81647	1.5338	2.60295
2004	DSA	H	1.47888	1.55081	1.04992	3.58573	1.11598	3.57465
2004	DSA	F	0.562786	0.291339	-0.0258561	3.01862	-0.156259	3.29447
2004	DSA	F	0.290211	1.23034	0.675846	3.59374	0.662322	3.48993
2004	DSA	H	0.122257	0.78867	0.610583	2.76809	0.510925	2.70613
2004	DSA	H	-0.250378	1.18959	0.145102	3.19702	0.120367	3.35888
2004	DSA	F	0.117736	0.662093	0.41386	2.14556	0.538221	1.98884
2004	DSA	F	0.733097	1.19787	0.819411	3.26055	0.800423	3.05194
2004	DSA	H	-0.571948	0.658598	-0.365812	1.57792	-0.431917	1.4408
2004	DSA	F	0.592797	1.69221	1.11418	4.38008	0.903733	4.41145
2004	DSA	H	1.69852	0.233048	1.02183	1.49835	0.808579	1.44075
2004	DSA	H	0.842837	1.31172	1.04162	3.38425	0.8717	3.52558
2004	DSA	H	0.603625	1.30075	0.88444	3.58728	0.713717	3.51076
2004	DSA	F	0.520825	1.20236	1.09823	3.10071	0.911975	3.29186
2004	DSA	F	0.452111	0.732963	0.78104	1.70052	0.567031	1.83903
2004	DSA	F	0.484846	1.28612	1.086	2.90143	0.976902	2.83384
2004	DSA	F	1.35759	0.802762	0.67982	2.55568	0.71212	2.5972
2004	DSA	F	0.524447	1.17937	0.958258	2.45706	1.03362	2.38901
2004	DSA	H	1.55328	0.87568	1.38422	1.98918	1.41522	1.93326
2004	DSA	H	0.197785	1.55073	0.528133	3.91477	0.542052	3.75447
2004	DSA	H	0.431397	1.21048	0.820429	2.8415	0.747581	2.9599
2004	OES	F	0.808656	0.895657	0.944192	2.97376	0.705586	3.02663
2004	SHA	F	1.00524	1.21757	0.321145	3.53957	0.268757	3.47127
2004	SHA	H	1.06836	0.78771	0.58296	2.66003	0.311753	3.01009
2005	*AA*	H	3.14899	0.196097	0.736299	1.57331	0.673872	1.65416
2005	AA	F	-1.25377	0.837511	0.156144	2.42464	0.0490846	2.37108
2005	AACR	F	0.461777	0.821555	0.314916	2.04957	0.429353	1.99048
2005	AACR	F	0.0748467	0.757571	1.00384	1.56691	1.00223	1.79275
2005	AR	F	1.35653	0.225996	0.0249808	1.60522	0.280306	1.81409
2005	AR	M	-0.169367	0.784682	0.391862	2.03366	0.352333	2.00699
2005	AR	F	1.82666	0.824206	1.26444	2.37977	1.14756	2.36113
2005	AR	F	1.72771	0.779183	0.878169	1.71181	1.11476	1.66611
2005	AR	H	-0.524397	0.23236	-0.171066	1.76971	-0.248874	1.81656
2005	AR	H	2.66238	0.132562	0.484003	1.34073	0.363113	1.27361
2005	AR	F	1.21754	0.796184	1.12923	2.06942	1.01872	2.07637
2005	AR	H	-0.550307	0.254506	0.0128361	1.78262	0.0332384	1.69551
2005	AR	F	0.529645	0.827538	0.740206	1.89614	0.714425	1.94371
2005	AR	F	1.24432	1.21186	1.41467	2.7228	1.41239	2.71769
2005	AR	F	0.540574	0.854245	1.02976	2.22517	0.729504	2.22041
2005	DSA	H	0.0552106	0.698705	-0.067528	1.86604	0.106097	1.68322
2005	DSA	H	2.00816	0.745406	1.575	1.56563	1.68211	1.60517
2005	DSA	M	0.00859246	0.884359	0.449228	2.20717	0.574688	2.14749
2005	DSA	H	-0.162256	0.779469	0.119383	1.82671	0.170986	1.74043

## Sheet: breed and gender codes
*AA*	Anglo-Arabe
AA	Anglo-Arabe
AACR	Anglo-Arabe de croisement
AB	Arabe-Barbe
AR	Arabe
CS	Cheval de Selle
DSA	Demi-Sang Arabe
OES	Origine Etrangère Selle
OI	Origine Inconnue
ONCS	Origine non constatée type Selle
PFS	Poney Français de Selle
SF.	Selle français
SFA	Selle Français A
SHA	Shagya
SI	Sella Italiano
F	Female
M	Male
H	Gelding castrated
