# Supplementary material for: Endurance Exercise Ability in the Horse: A Trait with Complex Polygenic Determinism
Source: Front Genet. 2017 Jun 28;8:89. doi: 10.3389/fgene.2017.00089 (PMC5488500; doi:10.3389/fgene.2017.00089)
Supplement: Supplementary file 3 [file Table5.XLSX]

## Sheet: Feuil1
SeqName (Chr)	Source	Feature	Start	Stop	Score	Strand	Frame	Attributes	gene_id	transcript_id	exon_number	gene_name	gene_biotype	transcript_name	labels	exon_and_protein_id	Chr	snp_Position-	snp_Position+	distance	SNP	SNP_position	Modele	Trait	Distance_gene_SNP	Distance-abso-gene-SNP
1	protein_coding	start_codon	29645242	29645244	.	+	0	gene_id "ENSECAG00000024865"; transcript_id "ENSECAT00000026878"; exon_number "1"; gene_biotype "protein_coding";	ENSECAG00000024865	ENSECAT00000026878	1	protein_coding					1	21715334	29715334	8000000	BIEC2_11782	25715334	5	speed	-3929908	3929908
1	protein_coding	start_codon	29603321	29603323	.	+	0	gene_id "ENSECAG00000018030"; transcript_id "ENSECAT00000019497"; exon_number "1"; gene_name "ERLIN1"; gene_biotype "protein_coding"; transcript_name "ERLIN1-201";	ENSECAG00000018030	ENSECAT00000019497	1	ERLIN1	protein_coding	ERLIN1-201			1	21715334	29715334	8000000	BIEC2_11782	25715334	5	speed	-3887987	3887987
1	protein_coding	start_codon	29533584	29533586	.	+	0	gene_id "ENSECAG00000016333"; transcript_id "ENSECAT00000017471"; exon_number "1"; gene_name "CWF19L1"; gene_biotype "protein_coding"; transcript_name "CWF19L1-201";	ENSECAG00000016333	ENSECAT00000017471	1	CWF19L1	protein_coding	CWF19L1-201			1	21715334	29715334	8000000	BIEC2_11782	25715334	5	speed	-3818250	3818250
1	protein_coding	start_codon	29524900	29524902	.	+	0	gene_id "ENSECAG00000013421"; transcript_id "ENSECAT00000014026"; exon_number "1"; gene_name "BLOC1S2"; gene_biotype "protein_coding"; transcript_name "BLOC1S2-201";	ENSECAG00000013421	ENSECAT00000014026	1	BLOC1S2	protein_coding	BLOC1S2-201			1	21715334	29715334	8000000	BIEC2_11782	25715334	5	speed	-3809566	3809566
1	protein_coding	start_codon	29509195	29509197	.	-	0	gene_id "ENSECAG00000004737"; transcript_id "ENSECAT00000004608"; exon_number "1"; gene_biotype "protein_coding";	ENSECAG00000004737	ENSECAT00000004608	1	protein_coding					1	21715334	29715334	8000000	BIEC2_11782	25715334	5	speed	-3793861	3793861
1	protein_coding	start_codon	29473333	29473335	.	+	0	gene_id "ENSECAG00000023606"; transcript_id "ENSECAT00000025466"; exon_number "1"; gene_name "PKD2L1"; gene_biotype "protein_coding"; transcript_name "PKD2L1-201";	ENSECAG00000023606	ENSECAT00000025466	1	PKD2L1	protein_coding	PKD2L1-201			1	21715334	29715334	8000000	BIEC2_11782	25715334	5	speed	-3757999	3757999
1	protein_coding	start_codon	29447572	29447574	.	-	0	gene_id "ENSECAG00000014658"; transcript_id "ENSECAT00000015611"; exon_number "1"; gene_name "SCD"; gene_biotype "protein_coding"; transcript_name "SCD-201";	ENSECAG00000014658	ENSECAT00000015611	1	SCD	protein_coding	SCD-201			1	21715334	29715334	8000000	BIEC2_11782	25715334	5	speed	-3732238	3732238
1	protein_coding	start_codon	29366916	29366918	.	-	0	gene_id "ENSECAG00000009521"; transcript_id "ENSECAT00000009882"; exon_number "1"; gene_name "WNT8B"; gene_biotype "protein_coding"; transcript_name "WNT8B-201";	ENSECAG00000009521	ENSECAT00000009882	1	WNT8B	protein_coding	WNT8B-201			1	21715334	29715334	8000000	BIEC2_11782	25715334	5	speed	-3651582	3651582
1	protein_coding	start_codon	29311962	29311964	.	+	0	gene_id "ENSECAG00000017210"; transcript_id "ENSECAT00000018449"; exon_number "1"; gene_name "SEC31B"; gene_biotype "protein_coding"; transcript_name "SEC31B-201";	ENSECAG00000017210	ENSECAT00000018449	1	SEC31B	protein_coding	SEC31B-201			1	21715334	29715334	8000000	BIEC2_11782	25715334	5	speed	-3596628	3596628
1	protein_coding	start_codon	29302272	29302274	.	+	0	gene_id "ENSECAG00000010039"; transcript_id "ENSECAT00000010435"; exon_number "1"; gene_biotype "protein_coding";	ENSECAG00000010039	ENSECAT00000010435	1	protein_coding					1	21715334	29715334	8000000	BIEC2_11782	25715334	5	speed	-3586938	3586938
1	protein_coding	start_codon	29296363	29296365	.	-	0	gene_id "ENSECAG00000009178"; transcript_id "ENSECAT00000009355"; exon_number "1"; gene_name "HIF1AN"; gene_biotype "protein_coding"; transcript_name "HIF1AN-201";	ENSECAG00000009178	ENSECAT00000009355	1	HIF1AN	protein_coding	HIF1AN-201			1	21715334	29715334	8000000	BIEC2_11782	25715334	5	speed	-3581029	3581029
1	protein_coding	start_codon	29119504	29119506	.	-	0	gene_id "ENSECAG00000021123"; transcript_id "ENSECAT00000022725"; exon_number "1"; gene_name "PAX2"; gene_biotype "protein_coding"; transcript_name "PAX2-201";	ENSECAG00000021123	ENSECAT00000022725	1	PAX2	protein_coding	PAX2-201			1	21715334	29715334	8000000	BIEC2_11782	25715334	5	speed	-3404170	3404170
1	protein_coding	start_codon	28923661	28923663	.	-	0	gene_id "ENSECAG00000022499"; transcript_id "ENSECAT00000024179"; exon_number "1"; gene_name "SEMA4G"; gene_biotype "protein_coding"; transcript_name "SEMA4G-201";	ENSECAG00000022499	ENSECAT00000024179	1	SEMA4G	protein_coding	SEMA4G-201			1	21715334	29715334	8000000	BIEC2_11782	25715334	5	speed	-3208327	3208327
1	protein_coding	start_codon	28911581	28911583	.	+	0	gene_id "ENSECAG00000020123"; transcript_id "ENSECAT00000021363"; exon_number "1"; gene_name "MRPL43"; gene_biotype "protein_coding"; transcript_name "MRPL43-201";	ENSECAG00000020123	ENSECAT00000021363	1	MRPL43	protein_coding	MRPL43-201			1	21715334	29715334	8000000	BIEC2_11782	25715334	5	speed	-3196247	3196247
1	protein_coding	start_codon	28910791	28910793	.	-	0	gene_id "ENSECAG00000017734"; transcript_id "ENSECAT00000018793"; exon_number "1"; gene_name "C10orf2"; gene_biotype "protein_coding"; transcript_name "C10orf2-201";	ENSECAG00000017734	ENSECAT00000018793	1	C10orf2	protein_coding	C10orf2-201			1	21715334	29715334	8000000	BIEC2_11782	25715334	5	speed	-3195457	3195457
1	protein_coding	start_codon	28898225	28898227	.	-	0	gene_id "ENSECAG00000013288"; transcript_id "ENSECAT00000013917"; exon_number "2"; gene_name "LZTS2"; gene_biotype "protein_coding"; transcript_name "LZTS2-201";	ENSECAG00000013288	ENSECAT00000013917	2	LZTS2	protein_coding	LZTS2-201			1	21715334	29715334	8000000	BIEC2_11782	25715334	5	speed	-3182891	3182891
1	protein_coding	start_codon	28883705	28883707	.	+	0	gene_id "ENSECAG00000012183"; transcript_id "ENSECAT00000012616"; exon_number "4"; gene_name "PDZD7"; gene_biotype "protein_coding"; transcript_name "PDZD7-201";	ENSECAG00000012183	ENSECAT00000012616	4	PDZD7	protein_coding	PDZD7-201			1	21715334	29715334	8000000	BIEC2_11782	25715334	5	speed	-3168371	3168371
1	protein_coding	start_codon	28872306	28872308	.	-	0	gene_id "ENSECAG00000019285"; transcript_id "ENSECAT00000020787"; exon_number "1"; gene_name "SFXN3"; gene_biotype "protein_coding"; transcript_name "SFXN3-201";	ENSECAG00000019285	ENSECAT00000020787	1	SFXN3	protein_coding	SFXN3-201			1	21715334	29715334	8000000	BIEC2_11782	25715334	5	speed	-3156972	3156972
1	protein_coding	start_codon	28846169	28846171	.	-	0	gene_id "ENSECAG00000013608"; transcript_id "ENSECAT00000014217"; exon_number "1"; gene_name "KAZALD1"; gene_biotype "protein_coding"; transcript_name "KAZALD1-201";	ENSECAG00000013608	ENSECAT00000014217	1	KAZALD1	protein_coding	KAZALD1-201			1	21715334	29715334	8000000	BIEC2_11782	25715334	5	speed	-3130835	3130835
1	protein_coding	start_codon	28713095	28713097	.	+	0	gene_id "ENSECAG00000011170"; transcript_id "ENSECAT00000011561"; exon_number "1"; gene_name "LBX1"; gene_biotype "protein_coding"; transcript_name "LBX1-201";	ENSECAG00000011170	ENSECAT00000011561	1	LBX1	protein_coding	LBX1-201			1	21715334	29715334	8000000	BIEC2_11782	25715334	5	speed	-2997761	2997761
1	protein_coding	start_codon	28416192	28416194	.	+	0	gene_id "ENSECAG00000015282"; transcript_id "ENSECAT00000016223"; exon_number "1"; gene_name "POLL"; gene_biotype "protein_coding"; transcript_name "POLL-201";	ENSECAG00000015282	ENSECAT00000016223	1	POLL	protein_coding	POLL-201			1	21715334	29715334	8000000	BIEC2_11782	25715334	5	speed	-2700858	2700858
1	protein_coding	start_codon	28415135	28415137	.	-	0	gene_id "ENSECAG00000009848"; transcript_id "ENSECAT00000010230"; exon_number "1"; gene_name "DPCD"; gene_biotype "protein_coding"; transcript_name "DPCD-201";	ENSECAG00000009848	ENSECAT00000010230	1	DPCD	protein_coding	DPCD-201			1	21715334	29715334	8000000	BIEC2_11782	25715334	5	speed	-2699801	2699801
1	protein_coding	start_codon	28257995	28257997	.	+	0	gene_id "ENSECAG00000010125"; transcript_id "ENSECAT00000010671"; exon_number "1"; gene_name "FGF8"; gene_biotype "protein_coding"; transcript_name "FGF8-201";	ENSECAG00000010125	ENSECAT00000010671	1	FGF8	protein_coding	FGF8-201			1	21715334	29715334	8000000	BIEC2_11782	25715334	5	speed	-2542661	2542661
1	protein_coding	start_codon	28250395	28250397	.	+	0	gene_id "ENSECAG00000007524"; transcript_id "ENSECAT00000007601"; exon_number "1"; gene_name "NPM3"; gene_biotype "protein_coding"; transcript_name "NPM3-201";	ENSECAG00000007524	ENSECAT00000007601	1	NPM3	protein_coding	NPM3-201			1	21715334	29715334	8000000	BIEC2_11782	25715334	5	speed	-2535061	2535061
1	protein_coding	start_codon	28223780	28223782	.	+	0	gene_id "ENSECAG00000018731"; transcript_id "ENSECAT00000020029"; exon_number "1"; gene_name "MGEA5"; gene_biotype "protein_coding"; transcript_name "MGEA5-201";	ENSECAG00000018731	ENSECAT00000020029	1	MGEA5	protein_coding	MGEA5-201			1	21715334	29715334	8000000	BIEC2_11782	25715334	5	speed	-2508446	2508446
1	protein_coding	start_codon	28202555	28202557	.	+	0	gene_id "ENSECAG00000010104"; transcript_id "ENSECAT00000010599"; exon_number "1"; gene_name "KCNIP2"; gene_biotype "protein_coding"; transcript_name "KCNIP2-201";	ENSECAG00000010104	ENSECAT00000010599	1	KCNIP2	protein_coding	KCNIP2-201			1	21715334	29715334	8000000	BIEC2_11782	25715334	5	speed	-2487221	2487221
1	protein_coding	start_codon	28202555	28202557	.	+	0	gene_id "ENSECAG00000010104"; transcript_id "ENSECAT00000010709"; exon_number "1"; gene_name "KCNIP2"; gene_biotype "protein_coding"; transcript_name "KCNIP2-202";	ENSECAG00000010104	ENSECAT00000010709	1	KCNIP2	protein_coding	KCNIP2-202			1	21715334	29715334	8000000	BIEC2_11782	25715334	5	speed	-2487221	2487221
1	protein_coding	start_codon	28041910	28041912	.	+	0	gene_id "ENSECAG00000020347"; transcript_id "ENSECAT00000021996"; exon_number "1"; gene_name "C10orf76"; gene_biotype "protein_coding"; transcript_name "C10orf76-201";	ENSECAG00000020347	ENSECAT00000021996	1	C10orf76	protein_coding	C10orf76-201			1	21715334	29715334	8000000	BIEC2_11782	25715334	5	speed	-2326576	2326576
1	protein_coding	start_codon	28022865	28022867	.	-	0	gene_id "ENSECAG00000004595"; transcript_id "ENSECAT00000004498"; exon_number "1"; gene_name "HPS6"; gene_biotype "protein_coding"; transcript_name "HPS6-201";	ENSECAG00000004595	ENSECAT00000004498	1	HPS6	protein_coding	HPS6-201			1	21715334	29715334	8000000	BIEC2_11782	25715334	5	speed	-2307531	2307531
1	protein_coding	start_codon	27992486	27992488	.	+	0	gene_id "ENSECAG00000012948"; transcript_id "ENSECAT00000013736"; exon_number "2"; gene_name "LDB1"; gene_biotype "protein_coding"; transcript_name "LDB1-201";	ENSECAG00000012948	ENSECAT00000013736	2	LDB1	protein_coding	LDB1-201			1	21715334	29715334	8000000	BIEC2_11782	25715334	5	speed	-2277152	2277152
1	protein_coding	start_codon	27973514	27973516	.	-	0	gene_id "ENSECAG00000009482"; transcript_id "ENSECAT00000009748"; exon_number "1"; gene_name "PPRC1"; gene_biotype "protein_coding"; transcript_name "PPRC1-201";	ENSECAG00000009482	ENSECAT00000009748	1	PPRC1	protein_coding	PPRC1-201			1	21715334	29715334	8000000	BIEC2_11782	25715334	5	speed	-2258180	2258180
1	protein_coding	start_codon	27956813	27956815	.	-	0	gene_id "ENSECAG00000024700"; transcript_id "ENSECAT00000026677"; exon_number "1"; gene_name "NOLC1"; gene_biotype "protein_coding"; transcript_name "NOLC1-201";	ENSECAG00000024700	ENSECAT00000026677	1	NOLC1	protein_coding	NOLC1-201			1	21715334	29715334	8000000	BIEC2_11782	25715334	5	speed	-2241479	2241479
1	protein_coding	start_codon	27898682	27898684	.	-	0	gene_id "ENSECAG00000023578"; transcript_id "ENSECAT00000025282"; exon_number "1"; gene_name "ELOVL3"; gene_biotype "protein_coding"; transcript_name "ELOVL3-201";	ENSECAG00000023578	ENSECAT00000025282	1	ELOVL3	protein_coding	ELOVL3-201			1	21715334	29715334	8000000	BIEC2_11782	25715334	5	speed	-2183348	2183348
1	protein_coding	start_codon	27893082	27893084	.	+	0	gene_id "ENSECAG00000022294"; transcript_id "ENSECAT00000023815"; exon_number "1"; gene_name "PITX3"; gene_biotype "protein_coding"; transcript_name "PITX3-201";	ENSECAG00000022294	ENSECAT00000023815	1	PITX3	protein_coding	PITX3-201			1	21715334	29715334	8000000	BIEC2_11782	25715334	5	speed	-2177748	2177748
1	protein_coding	start_codon	27867304	27867306	.	-	0	gene_id "ENSECAG00000023593"; transcript_id "ENSECAT00000025807"; exon_number "2"; gene_name "GBF1"; gene_biotype "protein_coding"; transcript_name "GBF1-201";	ENSECAG00000023593	ENSECAT00000025807	2	GBF1	protein_coding	GBF1-201			1	21715334	29715334	8000000	BIEC2_11782	25715334	5	speed	-2151970	2151970
1	protein_coding	start_codon	27760595	27760597	.	-	0	gene_id "ENSECAG00000019593"; transcript_id "ENSECAT00000021368"; exon_number "1"; gene_name "NFKB2"; gene_biotype "protein_coding"; transcript_name "NFKB2-201";	ENSECAG00000019593	ENSECAT00000021368	1	NFKB2	protein_coding	NFKB2-201			1	21715334	29715334	8000000	BIEC2_11782	25715334	5	speed	-2045261	2045261
1	protein_coding	start_codon	27742081	27742083	.	+	0	gene_id "ENSECAG00000007172"; transcript_id "ENSECAT00000007691"; exon_number "3"; gene_name "PSD"; gene_biotype "protein_coding"; transcript_name "PSD-201";	ENSECAG00000007172	ENSECAT00000007691	3	PSD	protein_coding	PSD-201			1	21715334	29715334	8000000	BIEC2_11782	25715334	5	speed	-2026747	2026747
1	protein_coding	start_codon	27736655	27736657	.	-	0	gene_id "ENSECAG00000000576"; transcript_id "ENSECAT00000000522"; exon_number "1"; gene_name "FBXL15"; gene_biotype "protein_coding"; transcript_name "FBXL15-201";	ENSECAG00000000576	ENSECAT00000000522	1	FBXL15	protein_coding	FBXL15-201			1	21715334	29715334	8000000	BIEC2_11782	25715334	5	speed	-2021321	2021321
1	protein_coding	start_codon	27732576	27732578	.	+	0	gene_id "ENSECAG00000018237"; transcript_id "ENSECAT00000019449"; exon_number "2"; gene_name "CUEDC2"; gene_biotype "protein_coding"; transcript_name "CUEDC2-201";	ENSECAG00000018237	ENSECAT00000019449	2	CUEDC2	protein_coding	CUEDC2-201			1	21715334	29715334	8000000	BIEC2_11782	25715334	5	speed	-2017242	2017242
1	protein_coding	start_codon	27696260	27696262	.	-	0	gene_id "ENSECAG00000014757"; transcript_id "ENSECAT00000015514"; exon_number "1"; gene_name "TMEM180"; gene_biotype "protein_coding"; transcript_name "TMEM180-201";	ENSECAG00000014757	ENSECAT00000015514	1	TMEM180	protein_coding	TMEM180-201			1	21715334	29715334	8000000	BIEC2_11782	25715334	5	speed	-1980926	1980926
1	protein_coding	start_codon	27672560	27672562	.	+	0	gene_id "ENSECAG00000024503"; transcript_id "ENSECAT00000026471"; exon_number "1"; gene_name "ACTR1A"; gene_biotype "protein_coding"; transcript_name "ACTR1A-201";	ENSECAG00000024503	ENSECAT00000026471	1	ACTR1A	protein_coding	ACTR1A-201			1	21715334	29715334	8000000	BIEC2_11782	25715334	5	speed	-1957226	1957226
1	protein_coding	start_codon	27670640	27670642	.	-	0	gene_id "ENSECAG00000019583"; transcript_id "ENSECAT00000021062"; exon_number "1"; gene_name "SUFU"; gene_biotype "protein_coding"; transcript_name "SUFU-201";	ENSECAG00000019583	ENSECAT00000021062	1	SUFU	protein_coding	SUFU-201			1	21715334	29715334	8000000	BIEC2_11782	25715334	5	speed	-1955306	1955306
1	protein_coding	start_codon	27554596	27554598	.	-	0	gene_id "ENSECAG00000016770"; transcript_id "ENSECAT00000017754"; exon_number "1"; gene_name "TRIM8"; gene_biotype "protein_coding"; transcript_name "TRIM8-201";	ENSECAG00000016770	ENSECAT00000017754	1	TRIM8	protein_coding	TRIM8-201			1	21715334	29715334	8000000	BIEC2_11782	25715334	5	speed	-1839262	1839262
1	protein_coding	start_codon	27484369	27484371	.	-	0	gene_id "ENSECAG00000024231"; transcript_id "ENSECAT00000026036"; exon_number "1"; gene_name "SFXN2"; gene_biotype "protein_coding"; transcript_name "SFXN2-201";	ENSECAG00000024231	ENSECAT00000026036	1	SFXN2	protein_coding	SFXN2-201			1	21715334	29715334	8000000	BIEC2_11782	25715334	5	speed	-1769035	1769035
1	protein_coding	start_codon	27450172	27450174	.	-	0	gene_id "ENSECAG00000024142"; transcript_id "ENSECAT00000025914"; exon_number "1"; gene_name "WBP1L"; gene_biotype "protein_coding"; transcript_name "WBP1L-201";	ENSECAG00000024142	ENSECAT00000025914	1	WBP1L	protein_coding	WBP1L-201			1	21715334	29715334	8000000	BIEC2_11782	25715334	5	speed	-1734838	1734838
1	protein_coding	start_codon	27404591	27404593	.	+	0	gene_id "ENSECAG00000010022"; transcript_id "ENSECAT00000011028"; exon_number "1"; gene_name "CYP17A1"; gene_biotype "protein_coding"; transcript_name "CYP17A1-201";	ENSECAG00000010022	ENSECAT00000011028	1	CYP17A1	protein_coding	CYP17A1-201			1	21715334	29715334	8000000	BIEC2_11782	25715334	5	speed	-1689257	1689257
1	protein_coding	start_codon	27355114	27355114	.	-	0	gene_id "ENSECAG00000018722"; transcript_id "ENSECAT00000020180"; exon_number "1"; gene_name "AS3MT"; gene_biotype "protein_coding"; transcript_name "AS3MT-201";	ENSECAG00000018722	ENSECAT00000020180	1	AS3MT	protein_coding	AS3MT-201			1	21715334	29715334	8000000	BIEC2_11782	25715334	5	speed	-1639780	1639780
1	protein_coding	start_codon	27354936	27354937	.	-	2	gene_id "ENSECAG00000018722"; transcript_id "ENSECAT00000020180"; exon_number "2"; gene_name "AS3MT"; gene_biotype "protein_coding"; transcript_name "AS3MT-201";	ENSECAG00000018722	ENSECAT00000020180	2	AS3MT	protein_coding	AS3MT-201			1	21715334	29715334	8000000	BIEC2_11782	25715334	5	speed	-1639602	1639602
1	protein_coding	start_codon	27327346	27327348	.	-	0	gene_id "ENSECAG00000018159"; transcript_id "ENSECAT00000019200"; exon_number "1"; gene_biotype "protein_coding";	ENSECAG00000018159	ENSECAT00000019200	1	protein_coding					1	21715334	29715334	8000000	BIEC2_11782	25715334	5	speed	-1612012	1612012
1	protein_coding	start_codon	27095802	27095804	.	+	0	gene_id "ENSECAG00000022574"; transcript_id "ENSECAT00000024433"; exon_number "1"; gene_name "NT5C2"; gene_biotype "protein_coding"; transcript_name "NT5C2-201";	ENSECAG00000022574	ENSECAT00000024433	1	NT5C2	protein_coding	NT5C2-201			1	21715334	29715334	8000000	BIEC2_11782	25715334	5	speed	-1380468	1380468
1	protein_coding	start_codon	26983522	26983524	.	+	0	gene_id "ENSECAG00000017183"; transcript_id "ENSECAT00000018246"; exon_number "1"; gene_name "PCGF6"; gene_biotype "protein_coding"; transcript_name "PCGF6-201";	ENSECAG00000017183	ENSECAT00000018246	1	PCGF6	protein_coding	PCGF6-201			1	21715334	29715334	8000000	BIEC2_11782	25715334	5	speed	-1268188	1268188
1	protein_coding	start_codon	26945751	26945753	.	-	0	gene_id "ENSECAG00000005853"; transcript_id "ENSECAT00000006298"; exon_number "3"; gene_name "TAF5"; gene_biotype "protein_coding"; transcript_name "TAF5-201";	ENSECAG00000005853	ENSECAT00000006298	3	TAF5	protein_coding	TAF5-201			1	21715334	29715334	8000000	BIEC2_11782	25715334	5	speed	-1230417	1230417
1	protein_coding	start_codon	26931347	26931349	.	-	0	gene_id "ENSECAG00000020507"; transcript_id "ENSECAT00000022604"; exon_number "1"; gene_name "PDCD11"; gene_biotype "protein_coding"; transcript_name "PDCD11-202";	ENSECAG00000020507	ENSECAT00000022604	1	PDCD11	protein_coding	PDCD11-202			1	21715334	29715334	8000000	BIEC2_11782	25715334	5	speed	-1216013	1216013
1	protein_coding	start_codon	26884435	26884437	.	+	0	gene_id "ENSECAG00000020495"; transcript_id "ENSECAT00000021726"; exon_number "1"; gene_name "CALHM2"; gene_biotype "protein_coding"; transcript_name "CALHM2-201";	ENSECAG00000020495	ENSECAT00000021726	1	CALHM2	protein_coding	CALHM2-201			1	21715334	29715334	8000000	BIEC2_11782	25715334	5	speed	-1169101	1169101
1	protein_coding	start_codon	26875523	26875525	.	+	0	gene_id "ENSECAG00000020482"; transcript_id "ENSECAT00000021715"; exon_number "1"; gene_name "CALHM1"; gene_biotype "protein_coding"; transcript_name "CALHM1-201";	ENSECAG00000020482	ENSECAT00000021715	1	CALHM1	protein_coding	CALHM1-201			1	21715334	29715334	8000000	BIEC2_11782	25715334	5	speed	-1160189	1160189
1	protein_coding	start_codon	26857483	26857485	.	+	0	gene_id "ENSECAG00000019882"; transcript_id "ENSECAT00000021050"; exon_number "1"; gene_name "CALHM3"; gene_biotype "protein_coding"; transcript_name "CALHM3-201";	ENSECAG00000019882	ENSECAT00000021050	1	CALHM3	protein_coding	CALHM3-201			1	21715334	29715334	8000000	BIEC2_11782	25715334	5	speed	-1142149	1142149
1	protein_coding	start_codon	26599060	26599062	.	+	0	gene_id "ENSECAG00000009545"; transcript_id "ENSECAT00000009816"; exon_number "1"; gene_name "SH3PXD2A"; gene_biotype "protein_coding"; transcript_name "SH3PXD2A-201";	ENSECAG00000009545	ENSECAT00000009816	1	SH3PXD2A	protein_coding	SH3PXD2A-201			1	21715334	29715334	8000000	BIEC2_11782	25715334	5	speed	-883726	883726
1	protein_coding	start_codon	26438234	26438236	.	+	0	gene_id "ENSECAG00000023477"; transcript_id "ENSECAT00000025280"; exon_number "1"; gene_name "OBFC1"; gene_biotype "protein_coding"; transcript_name "OBFC1-202";	ENSECAG00000023477	ENSECAT00000025280	1	OBFC1	protein_coding	OBFC1-202			1	21715334	29715334	8000000	BIEC2_11782	25715334	5	speed	-722900	722900
1	protein_coding	start_codon	26394768	26394770	.	-	0	gene_id "ENSECAG00000010212"; transcript_id "ENSECAT00000011061"; exon_number "1"; gene_name "SLK"; gene_biotype "protein_coding"; transcript_name "SLK-201";	ENSECAG00000010212	ENSECAT00000011061	1	SLK	protein_coding	SLK-201			1	21715334	29715334	8000000	BIEC2_11782	25715334	5	speed	-679434	679434
1	protein_coding	start_codon	26292066	26292068	.	+	0	gene_id "ENSECAG00000007909"; transcript_id "ENSECAT00000008760"; exon_number "2"; gene_name "COL17A1"; gene_biotype "protein_coding"; transcript_name "COL17A1-201";	ENSECAG00000007909	ENSECAT00000008760	2	COL17A1	protein_coding	COL17A1-201			1	21715334	29715334	8000000	BIEC2_11782	25715334	5	speed	-576732	576732
1	protein_coding	start_codon	26292066	26292068	.	+	0	gene_id "ENSECAG00000007909"; transcript_id "ENSECAT00000008799"; exon_number "2"; gene_name "COL17A1"; gene_biotype "protein_coding"; transcript_name "COL17A1-202";	ENSECAG00000007909	ENSECAT00000008799	2	COL17A1	protein_coding	COL17A1-202			1	21715334	29715334	8000000	BIEC2_11782	25715334	5	speed	-576732	576732
1	protein_coding	start_codon	26292066	26292068	.	+	0	gene_id "ENSECAG00000007909"; transcript_id "ENSECAT00000008804"; exon_number "2"; gene_name "COL17A1"; gene_biotype "protein_coding"; transcript_name "COL17A1-203";	ENSECAG00000007909	ENSECAT00000008804	2	COL17A1	protein_coding	COL17A1-203			1	21715334	29715334	8000000	BIEC2_11782	25715334	5	speed	-576732	576732
1	protein_coding	start_codon	26239410	26239412	.	-	0	gene_id "ENSECAG00000005386"; transcript_id "ENSECAT00000005447"; exon_number "1"; gene_name "SFR1"; gene_biotype "protein_coding"; transcript_name "SFR1-202";	ENSECAG00000005386	ENSECAT00000005447	1	SFR1	protein_coding	SFR1-202			1	21715334	29715334	8000000	BIEC2_11782	25715334	5	speed	-524076	524076
1	protein_coding	start_codon	26238560	26238562	.	-	0	gene_id "ENSECAG00000005386"; transcript_id "ENSECAT00000005399"; exon_number "2"; gene_name "SFR1"; gene_biotype "protein_coding"; transcript_name "SFR1-201";	ENSECAG00000005386	ENSECAT00000005399	2	SFR1	protein_coding	SFR1-201			1	21715334	29715334	8000000	BIEC2_11782	25715334	5	speed	-523226	523226
1	protein_coding	start_codon	26128327	26128329	.	+	0	gene_id "ENSECAG00000016166"; transcript_id "ENSECAT00000017196"; exon_number "1"; gene_biotype "protein_coding";	ENSECAG00000016166	ENSECAT00000017196	1	protein_coding					1	21715334	29715334	8000000	BIEC2_11782	25715334	5	speed	-412993	412993
1	protein_coding	start_codon	26128327	26128329	.	+	0	gene_id "ENSECAG00000016166"; transcript_id "ENSECAT00000017205"; exon_number "1"; gene_biotype "protein_coding";	ENSECAG00000016166	ENSECAT00000017205	1	protein_coding					1	21715334	29715334	8000000	BIEC2_11782	25715334	5	speed	-412993	412993
1	protein_coding	start_codon	26126506	26126508	.	+	0	gene_id "ENSECAG00000016166"; transcript_id "ENSECAT00000017068"; exon_number "1"; gene_biotype "protein_coding";	ENSECAG00000016166	ENSECAT00000017068	1	protein_coding					1	21715334	29715334	8000000	BIEC2_11782	25715334	5	speed	-411172	411172
1	protein_coding	start_codon	26116963	26116965	.	-	0	gene_id "ENSECAG00000011560"; transcript_id "ENSECAT00000012039"; exon_number "1"; gene_name "GSTO1"; gene_biotype "protein_coding"; transcript_name "GSTO1-201";	ENSECAG00000011560	ENSECAT00000012039	1	GSTO1	protein_coding	GSTO1-201			1	21715334	29715334	8000000	BIEC2_11782	25715334	5	speed	-401629	401629
1	protein_coding	start_codon	26096857	26096859	.	-	0	gene_id "ENSECAG00000010116"; transcript_id "ENSECAT00000010423"; exon_number "1"; gene_name "GSTO2"; gene_biotype "protein_coding"; transcript_name "GSTO2-201";	ENSECAG00000010116	ENSECAT00000010423	1	GSTO2	protein_coding	GSTO2-201			1	21715334	29715334	8000000	BIEC2_11782	25715334	5	speed	-381523	381523
1	protein_coding	start_codon	26065614	26065616	.	+	0	gene_id "ENSECAG00000010108"; transcript_id "ENSECAT00000010338"; exon_number "3"; gene_name "ITPRIP"; gene_biotype "protein_coding"; transcript_name "ITPRIP-201";	ENSECAG00000010108	ENSECAT00000010338	3	ITPRIP	protein_coding	ITPRIP-201			1	21715334	29715334	8000000	BIEC2_11782	25715334	5	speed	-350280	350280
1	protein_coding	start_codon	25768208	25768210	.	-	0	gene_id "ENSECAG00000008241"; transcript_id "ENSECAT00000008738"; exon_number "1"; gene_name "SORCS3"; gene_biotype "protein_coding"; transcript_name "SORCS3-201";	ENSECAG00000008241	ENSECAT00000008738	1	SORCS3	protein_coding	SORCS3-201			1	21715334	29715334	8000000	BIEC2_11782	25715334	5	speed	-52874	52874
1	protein_coding	start_codon	23582541	23582543	.	+	0	gene_id "ENSECAG00000023046"; transcript_id "ENSECAT00000024672"; exon_number "1"; gene_name "SORCS1"; gene_biotype "protein_coding"; transcript_name "SORCS1-201";	ENSECAG00000023046	ENSECAT00000024672	1	SORCS1	protein_coding	SORCS1-201			1	21715334	29715334	8000000	BIEC2_11782	25715334	5	speed	2132793	2132793
6	protein_coding	start_codon	82590359	82590361	.	+	0	gene_id "ENSECAG00000013404"; transcript_id "ENSECAT00000014335"; exon_number "1"; gene_name "CAND1"; gene_biotype "protein_coding"; transcript_name "CAND1-201";	ENSECAG00000013404	ENSECAT00000014335	1	CAND1	protein_coding	CAND1-201			6	75312770	83312770	8000000	BIEC2_1022884	79312770	1	distance	-3277589	3277589
6	protein_coding	start_codon	82590359	82590361	.	+	0	gene_id "ENSECAG00000013404"; transcript_id "ENSECAT00000014335"; exon_number "1"; gene_name "CAND1"; gene_biotype "protein_coding"; transcript_name "CAND1-201";	ENSECAG00000013404	ENSECAT00000014335	1	CAND1	protein_coding	CAND1-201			6	75312770	83312770	8000000	BIEC2_1022884	79312770	1	finish status	-3277589	3277589
6	protein_coding	start_codon	82590359	82590361	.	+	0	gene_id "ENSECAG00000013404"; transcript_id "ENSECAT00000014335"; exon_number "1"; gene_name "CAND1"; gene_biotype "protein_coding"; transcript_name "CAND1-201";	ENSECAG00000013404	ENSECAT00000014335	1	CAND1	protein_coding	CAND1-201			6	75312770	83312770	8000000	BIEC2_1022884	79312770	2	distance	-3277589	3277589
6	protein_coding	start_codon	82051375	82051377	.	-	0	gene_id "ENSECAG00000008246"; transcript_id "ENSECAT00000009142"; exon_number "1"; gene_name "GRIP1"; gene_biotype "protein_coding"; transcript_name "GRIP1-201";	ENSECAG00000008246	ENSECAT00000009142	1	GRIP1	protein_coding	GRIP1-201			6	75312770	83312770	8000000	BIEC2_1022884	79312770	1	distance	-2738605	2738605
6	protein_coding	start_codon	82051375	82051377	.	-	0	gene_id "ENSECAG00000008246"; transcript_id "ENSECAT00000009142"; exon_number "1"; gene_name "GRIP1"; gene_biotype "protein_coding"; transcript_name "GRIP1-201";	ENSECAG00000008246	ENSECAT00000009142	1	GRIP1	protein_coding	GRIP1-201			6	75312770	83312770	8000000	BIEC2_1022884	79312770	1	finish status	-2738605	2738605
6	protein_coding	start_codon	82051375	82051377	.	-	0	gene_id "ENSECAG00000008246"; transcript_id "ENSECAT00000009142"; exon_number "1"; gene_name "GRIP1"; gene_biotype "protein_coding"; transcript_name "GRIP1-201";	ENSECAG00000008246	ENSECAT00000009142	1	GRIP1	protein_coding	GRIP1-201			6	75312770	83312770	8000000	BIEC2_1022884	79312770	2	distance	-2738605	2738605
6	protein_coding	start_codon	82051375	82051377	.	-	0	gene_id "ENSECAG00000008246"; transcript_id "ENSECAT00000009146"; exon_number "1"; gene_name "GRIP1"; gene_biotype "protein_coding"; transcript_name "GRIP1-202";	ENSECAG00000008246	ENSECAT00000009146	1	GRIP1	protein_coding	GRIP1-202			6	75312770	83312770	8000000	BIEC2_1022884	79312770	1	distance	-2738605	2738605
6	protein_coding	start_codon	82051375	82051377	.	-	0	gene_id "ENSECAG00000008246"; transcript_id "ENSECAT00000009146"; exon_number "1"; gene_name "GRIP1"; gene_biotype "protein_coding"; transcript_name "GRIP1-202";	ENSECAG00000008246	ENSECAT00000009146	1	GRIP1	protein_coding	GRIP1-202			6	75312770	83312770	8000000	BIEC2_1022884	79312770	1	finish status	-2738605	2738605
6	protein_coding	start_codon	82051375	82051377	.	-	0	gene_id "ENSECAG00000008246"; transcript_id "ENSECAT00000009146"; exon_number "1"; gene_name "GRIP1"; gene_biotype "protein_coding"; transcript_name "GRIP1-202";	ENSECAG00000008246	ENSECAT00000009146	1	GRIP1	protein_coding	GRIP1-202			6	75312770	83312770	8000000	BIEC2_1022884	79312770	2	distance	-2738605	2738605
6	protein_coding	start_codon	82051375	82051377	.	-	0	gene_id "ENSECAG00000008246"; transcript_id "ENSECAT00000009148"; exon_number "1"; gene_name "GRIP1"; gene_biotype "protein_coding"; transcript_name "GRIP1-203";	ENSECAG00000008246	ENSECAT00000009148	1	GRIP1	protein_coding	GRIP1-203			6	75312770	83312770	8000000	BIEC2_1022884	79312770	1	distance	-2738605	2738605
6	protein_coding	start_codon	82051375	82051377	.	-	0	gene_id "ENSECAG00000008246"; transcript_id "ENSECAT00000009148"; exon_number "1"; gene_name "GRIP1"; gene_biotype "protein_coding"; transcript_name "GRIP1-203";	ENSECAG00000008246	ENSECAT00000009148	1	GRIP1	protein_coding	GRIP1-203			6	75312770	83312770	8000000	BIEC2_1022884	79312770	1	finish status	-2738605	2738605
6	protein_coding	start_codon	82051375	82051377	.	-	0	gene_id "ENSECAG00000008246"; transcript_id "ENSECAT00000009148"; exon_number "1"; gene_name "GRIP1"; gene_biotype "protein_coding"; transcript_name "GRIP1-203";	ENSECAG00000008246	ENSECAT00000009148	1	GRIP1	protein_coding	GRIP1-203			6	75312770	83312770	8000000	BIEC2_1022884	79312770	2	distance	-2738605	2738605
6	protein_coding	start_codon	81682847	81682849	.	-	0	gene_id "ENSECAG00000006721"; transcript_id "ENSECAT00000006926"; exon_number "1"; gene_biotype "protein_coding";	ENSECAG00000006721	ENSECAT00000006926	1	protein_coding					6	75312770	83312770	8000000	BIEC2_1022884	79312770	1	distance	-2370077	2370077
6	protein_coding	start_codon	81682847	81682849	.	-	0	gene_id "ENSECAG00000006721"; transcript_id "ENSECAT00000006926"; exon_number "1"; gene_biotype "protein_coding";	ENSECAG00000006721	ENSECAT00000006926	1	protein_coding					6	75312770	83312770	8000000	BIEC2_1022884	79312770	1	finish status	-2370077	2370077
6	protein_coding	start_codon	81682847	81682849	.	-	0	gene_id "ENSECAG00000006721"; transcript_id "ENSECAT00000006926"; exon_number "1"; gene_biotype "protein_coding";	ENSECAG00000006721	ENSECAT00000006926	1	protein_coding					6	75312770	83312770	8000000	BIEC2_1022884	79312770	2	distance	-2370077	2370077
6	protein_coding	start_codon	81653338	81653340	.	-	0	gene_id "ENSECAG00000005815"; transcript_id "ENSECAT00000005793"; exon_number "1"; gene_name "LLPH"; gene_biotype "protein_coding"; transcript_name "LLPH-201";	ENSECAG00000005815	ENSECAT00000005793	1	LLPH	protein_coding	LLPH-201			6	75312770	83312770	8000000	BIEC2_1022884	79312770	1	distance	-2340568	2340568
6	protein_coding	start_codon	81653338	81653340	.	-	0	gene_id "ENSECAG00000005815"; transcript_id "ENSECAT00000005793"; exon_number "1"; gene_name "LLPH"; gene_biotype "protein_coding"; transcript_name "LLPH-201";	ENSECAG00000005815	ENSECAT00000005793	1	LLPH	protein_coding	LLPH-201			6	75312770	83312770	8000000	BIEC2_1022884	79312770	1	finish status	-2340568	2340568
6	protein_coding	start_codon	81653338	81653340	.	-	0	gene_id "ENSECAG00000005815"; transcript_id "ENSECAT00000005793"; exon_number "1"; gene_name "LLPH"; gene_biotype "protein_coding"; transcript_name "LLPH-201";	ENSECAG00000005815	ENSECAT00000005793	1	LLPH	protein_coding	LLPH-201			6	75312770	83312770	8000000	BIEC2_1022884	79312770	2	distance	-2340568	2340568
6	protein_coding	start_codon	80874383	80874385	.	+	0	gene_id "ENSECAG00000005110"; transcript_id "ENSECAT00000005028"; exon_number "1"; gene_name "MSRB3"; gene_biotype "protein_coding"; transcript_name "MSRB3-201";	ENSECAG00000005110	ENSECAT00000005028	1	MSRB3	protein_coding	MSRB3-201			6	75312770	83312770	8000000	BIEC2_1022884	79312770	1	distance	-1561613	1561613
6	protein_coding	start_codon	80874383	80874385	.	+	0	gene_id "ENSECAG00000005110"; transcript_id "ENSECAT00000005028"; exon_number "1"; gene_name "MSRB3"; gene_biotype "protein_coding"; transcript_name "MSRB3-201";	ENSECAG00000005110	ENSECAT00000005028	1	MSRB3	protein_coding	MSRB3-201			6	75312770	83312770	8000000	BIEC2_1022884	79312770	1	finish status	-1561613	1561613
6	protein_coding	start_codon	80874383	80874385	.	+	0	gene_id "ENSECAG00000005110"; transcript_id "ENSECAT00000005028"; exon_number "1"; gene_name "MSRB3"; gene_biotype "protein_coding"; transcript_name "MSRB3-201";	ENSECAG00000005110	ENSECAT00000005028	1	MSRB3	protein_coding	MSRB3-201			6	75312770	83312770	8000000	BIEC2_1022884	79312770	2	distance	-1561613	1561613
6	protein_coding	start_codon	80798374	80798376	.	-	0	gene_id "ENSECAG00000024904"; transcript_id "ENSECAT00000026872"; exon_number "1"; gene_name "WIF1"; gene_biotype "protein_coding"; transcript_name "WIF1-201";	ENSECAG00000024904	ENSECAT00000026872	1	WIF1	protein_coding	WIF1-201			6	75312770	83312770	8000000	BIEC2_1022884	79312770	1	distance	-1485604	1485604
6	protein_coding	start_codon	80798374	80798376	.	-	0	gene_id "ENSECAG00000024904"; transcript_id "ENSECAT00000026872"; exon_number "1"; gene_name "WIF1"; gene_biotype "protein_coding"; transcript_name "WIF1-201";	ENSECAG00000024904	ENSECAT00000026872	1	WIF1	protein_coding	WIF1-201			6	75312770	83312770	8000000	BIEC2_1022884	79312770	1	finish status	-1485604	1485604
6	protein_coding	start_codon	80798374	80798376	.	-	0	gene_id "ENSECAG00000024904"; transcript_id "ENSECAT00000026872"; exon_number "1"; gene_name "WIF1"; gene_biotype "protein_coding"; transcript_name "WIF1-201";	ENSECAG00000024904	ENSECAT00000026872	1	WIF1	protein_coding	WIF1-201			6	75312770	83312770	8000000	BIEC2_1022884	79312770	2	distance	-1485604	1485604
6	protein_coding	start_codon	80539659	80539661	.	-	0	gene_id "ENSECAG00000006157"; transcript_id "ENSECAT00000006112"; exon_number "1"; gene_biotype "protein_coding";	ENSECAG00000006157	ENSECAT00000006112	1	protein_coding					6	75312770	83312770	8000000	BIEC2_1022884	79312770	1	distance	-1226889	1226889
6	protein_coding	start_codon	80539659	80539661	.	-	0	gene_id "ENSECAG00000006157"; transcript_id "ENSECAT00000006112"; exon_number "1"; gene_biotype "protein_coding";	ENSECAG00000006157	ENSECAT00000006112	1	protein_coding					6	75312770	83312770	8000000	BIEC2_1022884	79312770	1	finish status	-1226889	1226889
6	protein_coding	start_codon	80539659	80539661	.	-	0	gene_id "ENSECAG00000006157"; transcript_id "ENSECAT00000006112"; exon_number "1"; gene_biotype "protein_coding";	ENSECAG00000006157	ENSECAT00000006112	1	protein_coding					6	75312770	83312770	8000000	BIEC2_1022884	79312770	2	distance	-1226889	1226889
6	protein_coding	start_codon	80281162	80281164	.	+	0	gene_id "ENSECAG00000020820"; transcript_id "ENSECAT00000022485"; exon_number "1"; gene_name "TBK1"; gene_biotype "protein_coding"; transcript_name "TBK1-201";	ENSECAG00000020820	ENSECAT00000022485	1	TBK1	protein_coding	TBK1-201			6	75312770	83312770	8000000	BIEC2_1022884	79312770	1	distance	-968392	968392
6	protein_coding	start_codon	80281162	80281164	.	+	0	gene_id "ENSECAG00000020820"; transcript_id "ENSECAT00000022485"; exon_number "1"; gene_name "TBK1"; gene_biotype "protein_coding"; transcript_name "TBK1-201";	ENSECAG00000020820	ENSECAT00000022485	1	TBK1	protein_coding	TBK1-201			6	75312770	83312770	8000000	BIEC2_1022884	79312770	1	finish status	-968392	968392
6	protein_coding	start_codon	80281162	80281164	.	+	0	gene_id "ENSECAG00000020820"; transcript_id "ENSECAT00000022485"; exon_number "1"; gene_name "TBK1"; gene_biotype "protein_coding"; transcript_name "TBK1-201";	ENSECAG00000020820	ENSECAT00000022485	1	TBK1	protein_coding	TBK1-201			6	75312770	83312770	8000000	BIEC2_1022884	79312770	2	distance	-968392	968392
6	protein_coding	start_codon	80243208	80243210	.	+	0	gene_id "ENSECAG00000018336"; transcript_id "ENSECAT00000019772"; exon_number "1"; gene_name "XPOT"; gene_biotype "protein_coding"; transcript_name "XPOT-201";	ENSECAG00000018336	ENSECAT00000019772	1	XPOT	protein_coding	XPOT-201			6	75312770	83312770	8000000	BIEC2_1022884	79312770	1	distance	-930438	930438
6	protein_coding	start_codon	80243208	80243210	.	+	0	gene_id "ENSECAG00000018336"; transcript_id "ENSECAT00000019772"; exon_number "1"; gene_name "XPOT"; gene_biotype "protein_coding"; transcript_name "XPOT-201";	ENSECAG00000018336	ENSECAT00000019772	1	XPOT	protein_coding	XPOT-201			6	75312770	83312770	8000000	BIEC2_1022884	79312770	1	finish status	-930438	930438
6	protein_coding	start_codon	80243208	80243210	.	+	0	gene_id "ENSECAG00000018336"; transcript_id "ENSECAT00000019772"; exon_number "1"; gene_name "XPOT"; gene_biotype "protein_coding"; transcript_name "XPOT-201";	ENSECAG00000018336	ENSECAT00000019772	1	XPOT	protein_coding	XPOT-201			6	75312770	83312770	8000000	BIEC2_1022884	79312770	2	distance	-930438	930438
6	protein_coding	start_codon	80132023	80132025	.	-	0	gene_id "ENSECAG00000016164"; transcript_id "ENSECAT00000016983"; exon_number "1"; gene_name "C12orf66"; gene_biotype "protein_coding"; transcript_name "C12orf66-201";	ENSECAG00000016164	ENSECAT00000016983	1	C12orf66	protein_coding	C12orf66-201			6	75312770	83312770	8000000	BIEC2_1022884	79312770	1	distance	-819253	819253
6	protein_coding	start_codon	80132023	80132025	.	-	0	gene_id "ENSECAG00000016164"; transcript_id "ENSECAT00000016983"; exon_number "1"; gene_name "C12orf66"; gene_biotype "protein_coding"; transcript_name "C12orf66-201";	ENSECAG00000016164	ENSECAT00000016983	1	C12orf66	protein_coding	C12orf66-201			6	75312770	83312770	8000000	BIEC2_1022884	79312770	1	finish status	-819253	819253
6	protein_coding	start_codon	80132023	80132025	.	-	0	gene_id "ENSECAG00000016164"; transcript_id "ENSECAT00000016983"; exon_number "1"; gene_name "C12orf66"; gene_biotype "protein_coding"; transcript_name "C12orf66-201";	ENSECAG00000016164	ENSECAT00000016983	1	C12orf66	protein_coding	C12orf66-201			6	75312770	83312770	8000000	BIEC2_1022884	79312770	2	distance	-819253	819253
6	protein_coding	start_codon	79824588	79824590	.	+	0	gene_id "ENSECAG00000011462"; transcript_id "ENSECAT00000012670"; exon_number "1"; gene_name "SRGAP1"; gene_biotype "protein_coding"; transcript_name "SRGAP1-201";	ENSECAG00000011462	ENSECAT00000012670	1	SRGAP1	protein_coding	SRGAP1-201			6	75312770	83312770	8000000	BIEC2_1022884	79312770	1	distance	-511818	511818
6	protein_coding	start_codon	79824588	79824590	.	+	0	gene_id "ENSECAG00000011462"; transcript_id "ENSECAT00000012670"; exon_number "1"; gene_name "SRGAP1"; gene_biotype "protein_coding"; transcript_name "SRGAP1-201";	ENSECAG00000011462	ENSECAT00000012670	1	SRGAP1	protein_coding	SRGAP1-201			6	75312770	83312770	8000000	BIEC2_1022884	79312770	1	finish status	-511818	511818
6	protein_coding	start_codon	79824588	79824590	.	+	0	gene_id "ENSECAG00000011462"; transcript_id "ENSECAT00000012670"; exon_number "1"; gene_name "SRGAP1"; gene_biotype "protein_coding"; transcript_name "SRGAP1-201";	ENSECAG00000011462	ENSECAT00000012670	1	SRGAP1	protein_coding	SRGAP1-201			6	75312770	83312770	8000000	BIEC2_1022884	79312770	2	distance	-511818	511818
6	protein_coding	start_codon	79749896	79749898	.	-	0	gene_id "ENSECAG00000010968"; transcript_id "ENSECAT00000011315"; exon_number "1"; gene_biotype "protein_coding";	ENSECAG00000010968	ENSECAT00000011315	1	protein_coding					6	75312770	83312770	8000000	BIEC2_1022884	79312770	1	distance	-437126	437126
6	protein_coding	start_codon	79749896	79749898	.	-	0	gene_id "ENSECAG00000010968"; transcript_id "ENSECAT00000011315"; exon_number "1"; gene_biotype "protein_coding";	ENSECAG00000010968	ENSECAT00000011315	1	protein_coding					6	75312770	83312770	8000000	BIEC2_1022884	79312770	1	finish status	-437126	437126
6	protein_coding	start_codon	79749896	79749898	.	-	0	gene_id "ENSECAG00000010968"; transcript_id "ENSECAT00000011315"; exon_number "1"; gene_biotype "protein_coding";	ENSECAG00000010968	ENSECAT00000011315	1	protein_coding					6	75312770	83312770	8000000	BIEC2_1022884	79312770	2	distance	-437126	437126
6	protein_coding	start_codon	79473947	79473949	.	-	0	gene_id "ENSECAG00000010418"; transcript_id "ENSECAT00000010751"; exon_number "1"; gene_name "AVPR1A"; gene_biotype "protein_coding"; transcript_name "AVPR1A-201";	ENSECAG00000010418	ENSECAT00000010751	1	AVPR1A	protein_coding	AVPR1A-201			6	75312770	83312770	8000000	BIEC2_1022884	79312770	1	distance	-161177	161177
6	protein_coding	start_codon	79473947	79473949	.	-	0	gene_id "ENSECAG00000010418"; transcript_id "ENSECAT00000010751"; exon_number "1"; gene_name "AVPR1A"; gene_biotype "protein_coding"; transcript_name "AVPR1A-201";	ENSECAG00000010418	ENSECAT00000010751	1	AVPR1A	protein_coding	AVPR1A-201			6	75312770	83312770	8000000	BIEC2_1022884	79312770	1	finish status	-161177	161177
6	protein_coding	start_codon	79473947	79473949	.	-	0	gene_id "ENSECAG00000010418"; transcript_id "ENSECAT00000010751"; exon_number "1"; gene_name "AVPR1A"; gene_biotype "protein_coding"; transcript_name "AVPR1A-201";	ENSECAG00000010418	ENSECAT00000010751	1	AVPR1A	protein_coding	AVPR1A-201			6	75312770	83312770	8000000	BIEC2_1022884	79312770	2	distance	-161177	161177
6	protein_coding	start_codon	78762941	78762943	.	+	0	gene_id "ENSECAG00000022494"; transcript_id "ENSECAT00000024653"; exon_number "1"; gene_name "USP15"; gene_biotype "protein_coding"; transcript_name "USP15-201";	ENSECAG00000022494	ENSECAT00000024653	1	USP15	protein_coding	USP15-201			6	75312770	83312770	8000000	BIEC2_1022884	79312770	1	distance	549829	549829
6	protein_coding	start_codon	78762941	78762943	.	+	0	gene_id "ENSECAG00000022494"; transcript_id "ENSECAT00000024653"; exon_number "1"; gene_name "USP15"; gene_biotype "protein_coding"; transcript_name "USP15-201";	ENSECAG00000022494	ENSECAT00000024653	1	USP15	protein_coding	USP15-201			6	75312770	83312770	8000000	BIEC2_1022884	79312770	1	finish status	549829	549829
6	protein_coding	start_codon	78762941	78762943	.	+	0	gene_id "ENSECAG00000022494"; transcript_id "ENSECAT00000024653"; exon_number "1"; gene_name "USP15"; gene_biotype "protein_coding"; transcript_name "USP15-201";	ENSECAG00000022494	ENSECAT00000024653	1	USP15	protein_coding	USP15-201			6	75312770	83312770	8000000	BIEC2_1022884	79312770	2	distance	549829	549829
6	protein_coding	start_codon	78395684	78395686	.	-	0	gene_id "ENSECAG00000022465"; transcript_id "ENSECAT00000023946"; exon_number "1"; gene_name "FAM19A2"; gene_biotype "protein_coding"; transcript_name "FAM19A2-201";	ENSECAG00000022465	ENSECAT00000023946	1	FAM19A2	protein_coding	FAM19A2-201			6	75312770	83312770	8000000	BIEC2_1022884	79312770	1	distance	917086	917086
6	protein_coding	start_codon	78395684	78395686	.	-	0	gene_id "ENSECAG00000022465"; transcript_id "ENSECAT00000023946"; exon_number "1"; gene_name "FAM19A2"; gene_biotype "protein_coding"; transcript_name "FAM19A2-201";	ENSECAG00000022465	ENSECAT00000023946	1	FAM19A2	protein_coding	FAM19A2-201			6	75312770	83312770	8000000	BIEC2_1022884	79312770	1	finish status	917086	917086
6	protein_coding	start_codon	78395684	78395686	.	-	0	gene_id "ENSECAG00000022465"; transcript_id "ENSECAT00000023946"; exon_number "1"; gene_name "FAM19A2"; gene_biotype "protein_coding"; transcript_name "FAM19A2-201";	ENSECAG00000022465	ENSECAT00000023946	1	FAM19A2	protein_coding	FAM19A2-201			6	75312770	83312770	8000000	BIEC2_1022884	79312770	2	distance	917086	917086
6	protein_coding	start_codon	76824896	76824898	.	+	0	gene_id "ENSECAG00000021778"; transcript_id "ENSECAT00000023376"; exon_number "1"; gene_name "SLC16A7"; gene_biotype "protein_coding"; transcript_name "SLC16A7-201";	ENSECAG00000021778	ENSECAT00000023376	1	SLC16A7	protein_coding	SLC16A7-201			6	75312770	83312770	8000000	BIEC2_1022884	79312770	1	distance	2487874	2487874
6	protein_coding	start_codon	76824896	76824898	.	+	0	gene_id "ENSECAG00000021778"; transcript_id "ENSECAT00000023376"; exon_number "1"; gene_name "SLC16A7"; gene_biotype "protein_coding"; transcript_name "SLC16A7-201";	ENSECAG00000021778	ENSECAT00000023376	1	SLC16A7	protein_coding	SLC16A7-201			6	75312770	83312770	8000000	BIEC2_1022884	79312770	1	finish status	2487874	2487874
6	protein_coding	start_codon	76824896	76824898	.	+	0	gene_id "ENSECAG00000021778"; transcript_id "ENSECAT00000023376"; exon_number "1"; gene_name "SLC16A7"; gene_biotype "protein_coding"; transcript_name "SLC16A7-201";	ENSECAG00000021778	ENSECAT00000023376	1	SLC16A7	protein_coding	SLC16A7-201			6	75312770	83312770	8000000	BIEC2_1022884	79312770	2	distance	2487874	2487874
6	protein_coding	start_codon	76218688	76218690	.	-	0	gene_id "ENSECAG00000020312"; transcript_id "ENSECAT00000021841"; exon_number "1"; gene_name "LRIG3"; gene_biotype "protein_coding"; transcript_name "LRIG3-201";	ENSECAG00000020312	ENSECAT00000021841	1	LRIG3	protein_coding	LRIG3-201			6	75312770	83312770	8000000	BIEC2_1022884	79312770	1	distance	3094082	3094082
6	protein_coding	start_codon	76218688	76218690	.	-	0	gene_id "ENSECAG00000020312"; transcript_id "ENSECAT00000021841"; exon_number "1"; gene_name "LRIG3"; gene_biotype "protein_coding"; transcript_name "LRIG3-201";	ENSECAG00000020312	ENSECAT00000021841	1	LRIG3	protein_coding	LRIG3-201			6	75312770	83312770	8000000	BIEC2_1022884	79312770	1	finish status	3094082	3094082
6	protein_coding	start_codon	76218688	76218690	.	-	0	gene_id "ENSECAG00000020312"; transcript_id "ENSECAT00000021841"; exon_number "1"; gene_name "LRIG3"; gene_biotype "protein_coding"; transcript_name "LRIG3-201";	ENSECAG00000020312	ENSECAT00000021841	1	LRIG3	protein_coding	LRIG3-201			6	75312770	83312770	8000000	BIEC2_1022884	79312770	2	distance	3094082	3094082
6	protein_coding	start_codon	75346938	75346940	.	-	0	gene_id "ENSECAG00000013528"; transcript_id "ENSECAT00000015265"; exon_number "1"; gene_name "AVIL"; gene_biotype "protein_coding"; transcript_name "AVIL-201";	ENSECAG00000013528	ENSECAT00000015265	1	AVIL	protein_coding	AVIL-201			6	75312770	83312770	8000000	BIEC2_1022884	79312770	1	distance	3965832	3965832
6	protein_coding	start_codon	75346938	75346940	.	-	0	gene_id "ENSECAG00000013528"; transcript_id "ENSECAT00000015265"; exon_number "1"; gene_name "AVIL"; gene_biotype "protein_coding"; transcript_name "AVIL-201";	ENSECAG00000013528	ENSECAT00000015265	1	AVIL	protein_coding	AVIL-201			6	75312770	83312770	8000000	BIEC2_1022884	79312770	1	finish status	3965832	3965832
6	protein_coding	start_codon	75346938	75346940	.	-	0	gene_id "ENSECAG00000013528"; transcript_id "ENSECAT00000015265"; exon_number "1"; gene_name "AVIL"; gene_biotype "protein_coding"; transcript_name "AVIL-201";	ENSECAG00000013528	ENSECAT00000015265	1	AVIL	protein_coding	AVIL-201			6	75312770	83312770	8000000	BIEC2_1022884	79312770	2	distance	3965832	3965832
6	protein_coding	start_codon	75320831	75320833	.	+	0	gene_id "ENSECAG00000010520"; transcript_id "ENSECAT00000010899"; exon_number "1"; gene_name "TSFM"; gene_biotype "protein_coding"; transcript_name "TSFM-201";	ENSECAG00000010520	ENSECAT00000010899	1	TSFM	protein_coding	TSFM-201			6	75312770	83312770	8000000	BIEC2_1022884	79312770	1	distance	3991939	3991939
6	protein_coding	start_codon	75320831	75320833	.	+	0	gene_id "ENSECAG00000010520"; transcript_id "ENSECAT00000010899"; exon_number "1"; gene_name "TSFM"; gene_biotype "protein_coding"; transcript_name "TSFM-201";	ENSECAG00000010520	ENSECAT00000010899	1	TSFM	protein_coding	TSFM-201			6	75312770	83312770	8000000	BIEC2_1022884	79312770	1	finish status	3991939	3991939
6	protein_coding	start_codon	75320831	75320833	.	+	0	gene_id "ENSECAG00000010520"; transcript_id "ENSECAT00000010899"; exon_number "1"; gene_name "TSFM"; gene_biotype "protein_coding"; transcript_name "TSFM-201";	ENSECAG00000010520	ENSECAT00000010899	1	TSFM	protein_coding	TSFM-201			6	75312770	83312770	8000000	BIEC2_1022884	79312770	2	distance	3991939	3991939
6	protein_coding	start_codon	75312770	75312772	.	+	0	gene_id "ENSECAG00000010477"; transcript_id "ENSECAT00000010782"; exon_number "1"; gene_name "METTL21B"; gene_biotype "protein_coding"; transcript_name "METTL21B-201";	ENSECAG00000010477	ENSECAT00000010782	1	METTL21B	protein_coding	METTL21B-201			6	75312770	83312770	8000000	BIEC2_1022884	79312770	1	distance	4000000	4000000
6	protein_coding	start_codon	75312770	75312772	.	+	0	gene_id "ENSECAG00000010477"; transcript_id "ENSECAT00000010782"; exon_number "1"; gene_name "METTL21B"; gene_biotype "protein_coding"; transcript_name "METTL21B-201";	ENSECAG00000010477	ENSECAT00000010782	1	METTL21B	protein_coding	METTL21B-201			6	75312770	83312770	8000000	BIEC2_1022884	79312770	1	finish status	4000000	4000000
6	protein_coding	start_codon	75312770	75312772	.	+	0	gene_id "ENSECAG00000010477"; transcript_id "ENSECAT00000010782"; exon_number "1"; gene_name "METTL21B"; gene_biotype "protein_coding"; transcript_name "METTL21B-201";	ENSECAG00000010477	ENSECAT00000010782	1	METTL21B	protein_coding	METTL21B-201			6	75312770	83312770	8000000	BIEC2_1022884	79312770	2	distance	4000000	4000000
6	protein_coding	start_codon	80281162	80281164	.	+	0	gene_id "ENSECAG00000020820"; transcript_id "ENSECAT00000022485"; exon_number "1"; gene_name "TBK1"; gene_biotype "protein_coding"; transcript_name "TBK1-201";	ENSECAG00000020820	ENSECAT00000022485	1	TBK1	protein_coding	TBK1-201			6	72325035	80325035	8000000	BIEC2_1186704	76325035	4	distance	-3956127	3956127
6	protein_coding	start_codon	80281162	80281164	.	+	0	gene_id "ENSECAG00000020820"; transcript_id "ENSECAT00000022485"; exon_number "1"; gene_name "TBK1"; gene_biotype "protein_coding"; transcript_name "TBK1-201";	ENSECAG00000020820	ENSECAT00000022485	1	TBK1	protein_coding	TBK1-201			6	72325035	80325035	8000000	BIEC2_1186704	76325035	3	finish status	-3956127	3956127
6	protein_coding	start_codon	80243208	80243210	.	+	0	gene_id "ENSECAG00000018336"; transcript_id "ENSECAT00000019772"; exon_number "1"; gene_name "XPOT"; gene_biotype "protein_coding"; transcript_name "XPOT-201";	ENSECAG00000018336	ENSECAT00000019772	1	XPOT	protein_coding	XPOT-201			6	72325035	80325035	8000000	BIEC2_1186704	76325035	4	distance	-3918173	3918173
6	protein_coding	start_codon	80243208	80243210	.	+	0	gene_id "ENSECAG00000018336"; transcript_id "ENSECAT00000019772"; exon_number "1"; gene_name "XPOT"; gene_biotype "protein_coding"; transcript_name "XPOT-201";	ENSECAG00000018336	ENSECAT00000019772	1	XPOT	protein_coding	XPOT-201			6	72325035	80325035	8000000	BIEC2_1186704	76325035	3	finish status	-3918173	3918173
6	protein_coding	start_codon	80132023	80132025	.	-	0	gene_id "ENSECAG00000016164"; transcript_id "ENSECAT00000016983"; exon_number "1"; gene_name "C12orf66"; gene_biotype "protein_coding"; transcript_name "C12orf66-201";	ENSECAG00000016164	ENSECAT00000016983	1	C12orf66	protein_coding	C12orf66-201			6	72325035	80325035	8000000	BIEC2_1186704	76325035	4	distance	-3806988	3806988
6	protein_coding	start_codon	80132023	80132025	.	-	0	gene_id "ENSECAG00000016164"; transcript_id "ENSECAT00000016983"; exon_number "1"; gene_name "C12orf66"; gene_biotype "protein_coding"; transcript_name "C12orf66-201";	ENSECAG00000016164	ENSECAT00000016983	1	C12orf66	protein_coding	C12orf66-201			6	72325035	80325035	8000000	BIEC2_1186704	76325035	3	finish status	-3806988	3806988
6	protein_coding	start_codon	79824588	79824590	.	+	0	gene_id "ENSECAG00000011462"; transcript_id "ENSECAT00000012670"; exon_number "1"; gene_name "SRGAP1"; gene_biotype "protein_coding"; transcript_name "SRGAP1-201";	ENSECAG00000011462	ENSECAT00000012670	1	SRGAP1	protein_coding	SRGAP1-201			6	72325035	80325035	8000000	BIEC2_1186704	76325035	4	distance	-3499553	3499553
6	protein_coding	start_codon	79824588	79824590	.	+	0	gene_id "ENSECAG00000011462"; transcript_id "ENSECAT00000012670"; exon_number "1"; gene_name "SRGAP1"; gene_biotype "protein_coding"; transcript_name "SRGAP1-201";	ENSECAG00000011462	ENSECAT00000012670	1	SRGAP1	protein_coding	SRGAP1-201			6	72325035	80325035	8000000	BIEC2_1186704	76325035	3	finish status	-3499553	3499553
6	protein_coding	start_codon	79749896	79749898	.	-	0	gene_id "ENSECAG00000010968"; transcript_id "ENSECAT00000011315"; exon_number "1"; gene_biotype "protein_coding";	ENSECAG00000010968	ENSECAT00000011315	1	protein_coding					6	72325035	80325035	8000000	BIEC2_1186704	76325035	4	distance	-3424861	3424861
6	protein_coding	start_codon	79749896	79749898	.	-	0	gene_id "ENSECAG00000010968"; transcript_id "ENSECAT00000011315"; exon_number "1"; gene_biotype "protein_coding";	ENSECAG00000010968	ENSECAT00000011315	1	protein_coding					6	72325035	80325035	8000000	BIEC2_1186704	76325035	3	finish status	-3424861	3424861
6	protein_coding	start_codon	79473947	79473949	.	-	0	gene_id "ENSECAG00000010418"; transcript_id "ENSECAT00000010751"; exon_number "1"; gene_name "AVPR1A"; gene_biotype "protein_coding"; transcript_name "AVPR1A-201";	ENSECAG00000010418	ENSECAT00000010751	1	AVPR1A	protein_coding	AVPR1A-201			6	72325035	80325035	8000000	BIEC2_1186704	76325035	4	distance	-3148912	3148912
6	protein_coding	start_codon	79473947	79473949	.	-	0	gene_id "ENSECAG00000010418"; transcript_id "ENSECAT00000010751"; exon_number "1"; gene_name "AVPR1A"; gene_biotype "protein_coding"; transcript_name "AVPR1A-201";	ENSECAG00000010418	ENSECAT00000010751	1	AVPR1A	protein_coding	AVPR1A-201			6	72325035	80325035	8000000	BIEC2_1186704	76325035	3	finish status	-3148912	3148912
6	protein_coding	start_codon	78762941	78762943	.	+	0	gene_id "ENSECAG00000022494"; transcript_id "ENSECAT00000024653"; exon_number "1"; gene_name "USP15"; gene_biotype "protein_coding"; transcript_name "USP15-201";	ENSECAG00000022494	ENSECAT00000024653	1	USP15	protein_coding	USP15-201			6	72325035	80325035	8000000	BIEC2_1186704	76325035	4	distance	-2437906	2437906
6	protein_coding	start_codon	78762941	78762943	.	+	0	gene_id "ENSECAG00000022494"; transcript_id "ENSECAT00000024653"; exon_number "1"; gene_name "USP15"; gene_biotype "protein_coding"; transcript_name "USP15-201";	ENSECAG00000022494	ENSECAT00000024653	1	USP15	protein_coding	USP15-201			6	72325035	80325035	8000000	BIEC2_1186704	76325035	3	finish status	-2437906	2437906
6	protein_coding	start_codon	78395684	78395686	.	-	0	gene_id "ENSECAG00000022465"; transcript_id "ENSECAT00000023946"; exon_number "1"; gene_name "FAM19A2"; gene_biotype "protein_coding"; transcript_name "FAM19A2-201";	ENSECAG00000022465	ENSECAT00000023946	1	FAM19A2	protein_coding	FAM19A2-201			6	72325035	80325035	8000000	BIEC2_1186704	76325035	4	distance	-2070649	2070649
6	protein_coding	start_codon	78395684	78395686	.	-	0	gene_id "ENSECAG00000022465"; transcript_id "ENSECAT00000023946"; exon_number "1"; gene_name "FAM19A2"; gene_biotype "protein_coding"; transcript_name "FAM19A2-201";	ENSECAG00000022465	ENSECAT00000023946	1	FAM19A2	protein_coding	FAM19A2-201			6	72325035	80325035	8000000	BIEC2_1186704	76325035	3	finish status	-2070649	2070649
6	protein_coding	start_codon	76824896	76824898	.	+	0	gene_id "ENSECAG00000021778"; transcript_id "ENSECAT00000023376"; exon_number "1"; gene_name "SLC16A7"; gene_biotype "protein_coding"; transcript_name "SLC16A7-201";	ENSECAG00000021778	ENSECAT00000023376	1	SLC16A7	protein_coding	SLC16A7-201			6	72325035	80325035	8000000	BIEC2_1186704	76325035	4	distance	-499861	499861
6	protein_coding	start_codon	76824896	76824898	.	+	0	gene_id "ENSECAG00000021778"; transcript_id "ENSECAT00000023376"; exon_number "1"; gene_name "SLC16A7"; gene_biotype "protein_coding"; transcript_name "SLC16A7-201";	ENSECAG00000021778	ENSECAT00000023376	1	SLC16A7	protein_coding	SLC16A7-201			6	72325035	80325035	8000000	BIEC2_1186704	76325035	3	finish status	-499861	499861
6	protein_coding	start_codon	76218688	76218690	.	-	0	gene_id "ENSECAG00000020312"; transcript_id "ENSECAT00000021841"; exon_number "1"; gene_name "LRIG3"; gene_biotype "protein_coding"; transcript_name "LRIG3-201";	ENSECAG00000020312	ENSECAT00000021841	1	LRIG3	protein_coding	LRIG3-201			6	72325035	80325035	8000000	BIEC2_1186704	76325035	4	distance	106347	106347
6	protein_coding	start_codon	76218688	76218690	.	-	0	gene_id "ENSECAG00000020312"; transcript_id "ENSECAT00000021841"; exon_number "1"; gene_name "LRIG3"; gene_biotype "protein_coding"; transcript_name "LRIG3-201";	ENSECAG00000020312	ENSECAT00000021841	1	LRIG3	protein_coding	LRIG3-201			6	72325035	80325035	8000000	BIEC2_1186704	76325035	3	finish status	106347	106347
6	protein_coding	start_codon	75346938	75346940	.	-	0	gene_id "ENSECAG00000013528"; transcript_id "ENSECAT00000015265"; exon_number "1"; gene_name "AVIL"; gene_biotype "protein_coding"; transcript_name "AVIL-201";	ENSECAG00000013528	ENSECAT00000015265	1	AVIL	protein_coding	AVIL-201			6	72325035	80325035	8000000	BIEC2_1186704	76325035	4	distance	978097	978097
6	protein_coding	start_codon	75346938	75346940	.	-	0	gene_id "ENSECAG00000013528"; transcript_id "ENSECAT00000015265"; exon_number "1"; gene_name "AVIL"; gene_biotype "protein_coding"; transcript_name "AVIL-201";	ENSECAG00000013528	ENSECAT00000015265	1	AVIL	protein_coding	AVIL-201			6	72325035	80325035	8000000	BIEC2_1186704	76325035	3	finish status	978097	978097
6	protein_coding	start_codon	75320831	75320833	.	+	0	gene_id "ENSECAG00000010520"; transcript_id "ENSECAT00000010899"; exon_number "1"; gene_name "TSFM"; gene_biotype "protein_coding"; transcript_name "TSFM-201";	ENSECAG00000010520	ENSECAT00000010899	1	TSFM	protein_coding	TSFM-201			6	72325035	80325035	8000000	BIEC2_1186704	76325035	4	distance	1004204	1004204
6	protein_coding	start_codon	75320831	75320833	.	+	0	gene_id "ENSECAG00000010520"; transcript_id "ENSECAT00000010899"; exon_number "1"; gene_name "TSFM"; gene_biotype "protein_coding"; transcript_name "TSFM-201";	ENSECAG00000010520	ENSECAT00000010899	1	TSFM	protein_coding	TSFM-201			6	72325035	80325035	8000000	BIEC2_1186704	76325035	3	finish status	1004204	1004204
6	protein_coding	start_codon	75312770	75312772	.	+	0	gene_id "ENSECAG00000010477"; transcript_id "ENSECAT00000010782"; exon_number "1"; gene_name "METTL21B"; gene_biotype "protein_coding"; transcript_name "METTL21B-201";	ENSECAG00000010477	ENSECAT00000010782	1	METTL21B	protein_coding	METTL21B-201			6	72325035	80325035	8000000	BIEC2_1186704	76325035	4	distance	1012265	1012265
6	protein_coding	start_codon	75312770	75312772	.	+	0	gene_id "ENSECAG00000010477"; transcript_id "ENSECAT00000010782"; exon_number "1"; gene_name "METTL21B"; gene_biotype "protein_coding"; transcript_name "METTL21B-201";	ENSECAG00000010477	ENSECAT00000010782	1	METTL21B	protein_coding	METTL21B-201			6	72325035	80325035	8000000	BIEC2_1186704	76325035	3	finish status	1012265	1012265
6	protein_coding	start_codon	75307775	75307777	.	-	0	gene_id "ENSECAG00000025143"; transcript_id "ENSECAT00000027154"; exon_number "1"; gene_name "CYP27B1"; gene_biotype "protein_coding"; transcript_name "CYP27B1-201";	ENSECAG00000025143	ENSECAT00000027154	1	CYP27B1	protein_coding	CYP27B1-201			6	72325035	80325035	8000000	BIEC2_1186704	76325035	4	distance	1017260	1017260
6	protein_coding	start_codon	75307775	75307777	.	-	0	gene_id "ENSECAG00000025143"; transcript_id "ENSECAT00000027154"; exon_number "1"; gene_name "CYP27B1"; gene_biotype "protein_coding"; transcript_name "CYP27B1-201";	ENSECAG00000025143	ENSECAT00000027154	1	CYP27B1	protein_coding	CYP27B1-201			6	72325035	80325035	8000000	BIEC2_1186704	76325035	3	finish status	1017260	1017260
6	protein_coding	start_codon	75296999	75297001	.	+	0	gene_id "ENSECAG00000025138"; transcript_id "ENSECAT00000027143"; exon_number "1"; gene_name "MARCH9"; gene_biotype "protein_coding"; transcript_name "MARCH9-201";	ENSECAG00000025138	ENSECAT00000027143	1	MARCH9	protein_coding	MARCH9-201			6	72325035	80325035	8000000	BIEC2_1186704	76325035	4	distance	1028036	1028036
6	protein_coding	start_codon	75296999	75297001	.	+	0	gene_id "ENSECAG00000025138"; transcript_id "ENSECAT00000027143"; exon_number "1"; gene_name "MARCH9"; gene_biotype "protein_coding"; transcript_name "MARCH9-201";	ENSECAG00000025138	ENSECAT00000027143	1	MARCH9	protein_coding	MARCH9-201			6	72325035	80325035	8000000	BIEC2_1186704	76325035	3	finish status	1028036	1028036
6	protein_coding	start_codon	75292804	75292806	.	-	0	gene_id "ENSECAG00000025015"; transcript_id "ENSECAT00000027031"; exon_number "1"; gene_name "CDK4"; gene_biotype "protein_coding"; transcript_name "CDK4-201";	ENSECAG00000025015	ENSECAT00000027031	1	CDK4	protein_coding	CDK4-201			6	72325035	80325035	8000000	BIEC2_1186704	76325035	4	distance	1032231	1032231
6	protein_coding	start_codon	75292804	75292806	.	-	0	gene_id "ENSECAG00000025015"; transcript_id "ENSECAT00000027031"; exon_number "1"; gene_name "CDK4"; gene_biotype "protein_coding"; transcript_name "CDK4-201";	ENSECAG00000025015	ENSECAT00000027031	1	CDK4	protein_coding	CDK4-201			6	72325035	80325035	8000000	BIEC2_1186704	76325035	3	finish status	1032231	1032231
6	protein_coding	start_codon	75287743	75287745	.	+	0	gene_id "ENSECAG00000024982"; transcript_id "ENSECAT00000026970"; exon_number "1"; gene_name "TSPAN31"; gene_biotype "protein_coding"; transcript_name "TSPAN31-201";	ENSECAG00000024982	ENSECAT00000026970	1	TSPAN31	protein_coding	TSPAN31-201			6	72325035	80325035	8000000	BIEC2_1186704	76325035	4	distance	1037292	1037292
6	protein_coding	start_codon	75287743	75287745	.	+	0	gene_id "ENSECAG00000024982"; transcript_id "ENSECAT00000026970"; exon_number "1"; gene_name "TSPAN31"; gene_biotype "protein_coding"; transcript_name "TSPAN31-201";	ENSECAG00000024982	ENSECAT00000026970	1	TSPAN31	protein_coding	TSPAN31-201			6	72325035	80325035	8000000	BIEC2_1186704	76325035	3	finish status	1037292	1037292
6	protein_coding	start_codon	75234543	75234545	.	+	0	gene_id "ENSECAG00000022388"; transcript_id "ENSECAT00000024252"; exon_number "1"; gene_name "OS9"; gene_biotype "protein_coding"; transcript_name "OS9-201";	ENSECAG00000022388	ENSECAT00000024252	1	OS9	protein_coding	OS9-201			6	72325035	80325035	8000000	BIEC2_1186704	76325035	4	distance	1090492	1090492
6	protein_coding	start_codon	75234543	75234545	.	+	0	gene_id "ENSECAG00000022388"; transcript_id "ENSECAT00000024252"; exon_number "1"; gene_name "OS9"; gene_biotype "protein_coding"; transcript_name "OS9-201";	ENSECAG00000022388	ENSECAT00000024252	1	OS9	protein_coding	OS9-201			6	72325035	80325035	8000000	BIEC2_1186704	76325035	3	finish status	1090492	1090492
6	protein_coding	start_codon	75183724	75183726	.	-	0	gene_id "ENSECAG00000021591"; transcript_id "ENSECAT00000022966"; exon_number "1"; gene_name "B4GALNT1"; gene_biotype "protein_coding"; transcript_name "B4GALNT1-201";	ENSECAG00000021591	ENSECAT00000022966	1	B4GALNT1	protein_coding	B4GALNT1-201			6	72325035	80325035	8000000	BIEC2_1186704	76325035	4	distance	1141311	1141311
6	protein_coding	start_codon	75183724	75183726	.	-	0	gene_id "ENSECAG00000021591"; transcript_id "ENSECAT00000022966"; exon_number "1"; gene_name "B4GALNT1"; gene_biotype "protein_coding"; transcript_name "B4GALNT1-201";	ENSECAG00000021591	ENSECAT00000022966	1	B4GALNT1	protein_coding	B4GALNT1-201			6	72325035	80325035	8000000	BIEC2_1186704	76325035	3	finish status	1141311	1141311
6	protein_coding	start_codon	75176753	75176755	.	+	0	gene_id "ENSECAG00000019756"; transcript_id "ENSECAT00000021309"; exon_number "1"; gene_name "SLC26A10"; gene_biotype "protein_coding"; transcript_name "SLC26A10-206";	ENSECAG00000019756	ENSECAT00000021309	1	SLC26A10	protein_coding	SLC26A10-206			6	72325035	80325035	8000000	BIEC2_1186704	76325035	4	distance	1148282	1148282
6	protein_coding	start_codon	75176753	75176755	.	+	0	gene_id "ENSECAG00000019756"; transcript_id "ENSECAT00000021309"; exon_number "1"; gene_name "SLC26A10"; gene_biotype "protein_coding"; transcript_name "SLC26A10-206";	ENSECAG00000019756	ENSECAT00000021309	1	SLC26A10	protein_coding	SLC26A10-206			6	72325035	80325035	8000000	BIEC2_1186704	76325035	3	finish status	1148282	1148282
6	protein_coding	start_codon	75172755	75172757	.	+	0	gene_id "ENSECAG00000019756"; transcript_id "ENSECAT00000021115"; exon_number "2"; gene_name "SLC26A10"; gene_biotype "protein_coding"; transcript_name "SLC26A10-202";	ENSECAG00000019756	ENSECAT00000021115	2	SLC26A10	protein_coding	SLC26A10-202			6	72325035	80325035	8000000	BIEC2_1186704	76325035	4	distance	1152280	1152280
6	protein_coding	start_codon	75172755	75172757	.	+	0	gene_id "ENSECAG00000019756"; transcript_id "ENSECAT00000021115"; exon_number "2"; gene_name "SLC26A10"; gene_biotype "protein_coding"; transcript_name "SLC26A10-202";	ENSECAG00000019756	ENSECAT00000021115	2	SLC26A10	protein_coding	SLC26A10-202			6	72325035	80325035	8000000	BIEC2_1186704	76325035	3	finish status	1152280	1152280
6	protein_coding	start_codon	75171941	75171943	.	+	0	gene_id "ENSECAG00000019756"; transcript_id "ENSECAT00000021065"; exon_number "1"; gene_name "SLC26A10"; gene_biotype "protein_coding"; transcript_name "SLC26A10-201";	ENSECAG00000019756	ENSECAT00000021065	1	SLC26A10	protein_coding	SLC26A10-201			6	72325035	80325035	8000000	BIEC2_1186704	76325035	4	distance	1153094	1153094
6	protein_coding	start_codon	75171941	75171943	.	+	0	gene_id "ENSECAG00000019756"; transcript_id "ENSECAT00000021065"; exon_number "1"; gene_name "SLC26A10"; gene_biotype "protein_coding"; transcript_name "SLC26A10-201";	ENSECAG00000019756	ENSECAT00000021065	1	SLC26A10	protein_coding	SLC26A10-201			6	72325035	80325035	8000000	BIEC2_1186704	76325035	3	finish status	1153094	1153094
6	protein_coding	start_codon	75164630	75164632	.	+	0	gene_id "ENSECAG00000017139"; transcript_id "ENSECAT00000018536"; exon_number "1"; gene_name "ARHGEF25"; gene_biotype "protein_coding"; transcript_name "ARHGEF25-201";	ENSECAG00000017139	ENSECAT00000018536	1	ARHGEF25	protein_coding	ARHGEF25-201			6	72325035	80325035	8000000	BIEC2_1186704	76325035	4	distance	1160405	1160405
6	protein_coding	start_codon	75164630	75164632	.	+	0	gene_id "ENSECAG00000017139"; transcript_id "ENSECAT00000018536"; exon_number "1"; gene_name "ARHGEF25"; gene_biotype "protein_coding"; transcript_name "ARHGEF25-201";	ENSECAG00000017139	ENSECAT00000018536	1	ARHGEF25	protein_coding	ARHGEF25-201			6	72325035	80325035	8000000	BIEC2_1186704	76325035	3	finish status	1160405	1160405
6	protein_coding	start_codon	75159446	75159447	.	+	2	gene_id "ENSECAG00000015476"; transcript_id "ENSECAT00000016256"; exon_number "5"; gene_name "DTX3"; gene_biotype "protein_coding"; transcript_name "DTX3-201";	ENSECAG00000015476	ENSECAT00000016256	5	DTX3	protein_coding	DTX3-201			6	72325035	80325035	8000000	BIEC2_1186704	76325035	4	distance	1165589	1165589
6	protein_coding	start_codon	75159446	75159447	.	+	2	gene_id "ENSECAG00000015476"; transcript_id "ENSECAT00000016256"; exon_number "5"; gene_name "DTX3"; gene_biotype "protein_coding"; transcript_name "DTX3-201";	ENSECAG00000015476	ENSECAT00000016256	5	DTX3	protein_coding	DTX3-201			6	72325035	80325035	8000000	BIEC2_1186704	76325035	3	finish status	1165589	1165589
6	protein_coding	start_codon	75159093	75159093	.	+	0	gene_id "ENSECAG00000015476"; transcript_id "ENSECAT00000016256"; exon_number "4"; gene_name "DTX3"; gene_biotype "protein_coding"; transcript_name "DTX3-201";	ENSECAG00000015476	ENSECAT00000016256	4	DTX3	protein_coding	DTX3-201			6	72325035	80325035	8000000	BIEC2_1186704	76325035	4	distance	1165942	1165942
6	protein_coding	start_codon	75159093	75159093	.	+	0	gene_id "ENSECAG00000015476"; transcript_id "ENSECAT00000016256"; exon_number "4"; gene_name "DTX3"; gene_biotype "protein_coding"; transcript_name "DTX3-201";	ENSECAG00000015476	ENSECAT00000016256	4	DTX3	protein_coding	DTX3-201			6	72325035	80325035	8000000	BIEC2_1186704	76325035	3	finish status	1165942	1165942
6	protein_coding	start_codon	75114231	75114233	.	+	0	gene_id "ENSECAG00000006866"; transcript_id "ENSECAT00000008104"; exon_number "1"; gene_name "KIF5A"; gene_biotype "protein_coding"; transcript_name "KIF5A-201";	ENSECAG00000006866	ENSECAT00000008104	1	KIF5A	protein_coding	KIF5A-201			6	72325035	80325035	8000000	BIEC2_1186704	76325035	4	distance	1210804	1210804
6	protein_coding	start_codon	75114231	75114233	.	+	0	gene_id "ENSECAG00000006866"; transcript_id "ENSECAT00000008104"; exon_number "1"; gene_name "KIF5A"; gene_biotype "protein_coding"; transcript_name "KIF5A-201";	ENSECAG00000006866	ENSECAT00000008104	1	KIF5A	protein_coding	KIF5A-201			6	72325035	80325035	8000000	BIEC2_1186704	76325035	3	finish status	1210804	1210804
6	protein_coding	start_codon	75111241	75111243	.	-	0	gene_id "ENSECAG00000022334"; transcript_id "ENSECAT00000024186"; exon_number "1"; gene_name "DCTN2"; gene_biotype "protein_coding"; transcript_name "DCTN2-201";	ENSECAG00000022334	ENSECAT00000024186	1	DCTN2	protein_coding	DCTN2-201			6	72325035	80325035	8000000	BIEC2_1186704	76325035	4	distance	1213794	1213794
6	protein_coding	start_codon	75111241	75111243	.	-	0	gene_id "ENSECAG00000022334"; transcript_id "ENSECAT00000024186"; exon_number "1"; gene_name "DCTN2"; gene_biotype "protein_coding"; transcript_name "DCTN2-201";	ENSECAG00000022334	ENSECAT00000024186	1	DCTN2	protein_coding	DCTN2-201			6	72325035	80325035	8000000	BIEC2_1186704	76325035	3	finish status	1213794	1213794
6	protein_coding	start_codon	75095323	75095325	.	+	0	gene_id "ENSECAG00000021290"; transcript_id "ENSECAT00000022712"; exon_number "9"; gene_name "MBD6"; gene_biotype "protein_coding"; transcript_name "MBD6-202";	ENSECAG00000021290	ENSECAT00000022712	9	MBD6	protein_coding	MBD6-202			6	72325035	80325035	8000000	BIEC2_1186704	76325035	4	distance	1229712	1229712
6	protein_coding	start_codon	75095323	75095325	.	+	0	gene_id "ENSECAG00000021290"; transcript_id "ENSECAT00000022712"; exon_number "9"; gene_name "MBD6"; gene_biotype "protein_coding"; transcript_name "MBD6-202";	ENSECAG00000021290	ENSECAT00000022712	9	MBD6	protein_coding	MBD6-202			6	72325035	80325035	8000000	BIEC2_1186704	76325035	3	finish status	1229712	1229712
6	protein_coding	start_codon	75091647	75091649	.	+	0	gene_id "ENSECAG00000021290"; transcript_id "ENSECAT00000029090"; exon_number "1"; gene_name "MBD6"; gene_biotype "protein_coding"; transcript_name "MBD6-201";	ENSECAG00000021290	ENSECAT00000029090	1	MBD6	protein_coding	MBD6-201			6	72325035	80325035	8000000	BIEC2_1186704	76325035	4	distance	1233388	1233388
6	protein_coding	start_codon	75091647	75091649	.	+	0	gene_id "ENSECAG00000021290"; transcript_id "ENSECAT00000029090"; exon_number "1"; gene_name "MBD6"; gene_biotype "protein_coding"; transcript_name "MBD6-201";	ENSECAG00000021290	ENSECAT00000029090	1	MBD6	protein_coding	MBD6-201			6	72325035	80325035	8000000	BIEC2_1186704	76325035	3	finish status	1233388	1233388
6	protein_coding	start_codon	75084592	75084594	.	-	0	gene_id "ENSECAG00000020535"; transcript_id "ENSECAT00000021808"; exon_number "3"; gene_name "DDIT3"; gene_biotype "protein_coding"; transcript_name "DDIT3-201";	ENSECAG00000020535	ENSECAT00000021808	3	DDIT3	protein_coding	DDIT3-201			6	72325035	80325035	8000000	BIEC2_1186704	76325035	4	distance	1240443	1240443
6	protein_coding	start_codon	75084592	75084594	.	-	0	gene_id "ENSECAG00000020535"; transcript_id "ENSECAT00000021808"; exon_number "3"; gene_name "DDIT3"; gene_biotype "protein_coding"; transcript_name "DDIT3-201";	ENSECAG00000020535	ENSECAT00000021808	3	DDIT3	protein_coding	DDIT3-201			6	72325035	80325035	8000000	BIEC2_1186704	76325035	3	finish status	1240443	1240443
6	protein_coding	start_codon	75066628	75066630	.	+	0	gene_id "ENSECAG00000015175"; transcript_id "ENSECAT00000016356"; exon_number "1"; gene_name "MARS"; gene_biotype "protein_coding"; transcript_name "MARS-201";	ENSECAG00000015175	ENSECAT00000016356	1	MARS	protein_coding	MARS-201			6	72325035	80325035	8000000	BIEC2_1186704	76325035	4	distance	1258407	1258407
6	protein_coding	start_codon	75066628	75066630	.	+	0	gene_id "ENSECAG00000015175"; transcript_id "ENSECAT00000016356"; exon_number "1"; gene_name "MARS"; gene_biotype "protein_coding"; transcript_name "MARS-201";	ENSECAG00000015175	ENSECAT00000016356	1	MARS	protein_coding	MARS-201			6	72325035	80325035	8000000	BIEC2_1186704	76325035	3	finish status	1258407	1258407
6	protein_coding	start_codon	75062370	75062372	.	-	0	gene_id "ENSECAG00000011864"; transcript_id "ENSECAT00000012660"; exon_number "1"; gene_name "ARHGAP9"; gene_biotype "protein_coding"; transcript_name "ARHGAP9-201";	ENSECAG00000011864	ENSECAT00000012660	1	ARHGAP9	protein_coding	ARHGAP9-201			6	72325035	80325035	8000000	BIEC2_1186704	76325035	4	distance	1262665	1262665
6	protein_coding	start_codon	75062370	75062372	.	-	0	gene_id "ENSECAG00000011864"; transcript_id "ENSECAT00000012660"; exon_number "1"; gene_name "ARHGAP9"; gene_biotype "protein_coding"; transcript_name "ARHGAP9-201";	ENSECAG00000011864	ENSECAT00000012660	1	ARHGAP9	protein_coding	ARHGAP9-201			6	72325035	80325035	8000000	BIEC2_1186704	76325035	3	finish status	1262665	1262665
6	protein_coding	start_codon	75048407	75048409	.	+	0	gene_id "ENSECAG00000011246"; transcript_id "ENSECAT00000011718"; exon_number "2"; gene_name "GLI1"; gene_biotype "protein_coding"; transcript_name "GLI1-201";	ENSECAG00000011246	ENSECAT00000011718	2	GLI1	protein_coding	GLI1-201			6	72325035	80325035	8000000	BIEC2_1186704	76325035	4	distance	1276628	1276628
6	protein_coding	start_codon	75048407	75048409	.	+	0	gene_id "ENSECAG00000011246"; transcript_id "ENSECAT00000011718"; exon_number "2"; gene_name "GLI1"; gene_biotype "protein_coding"; transcript_name "GLI1-201";	ENSECAG00000011246	ENSECAT00000011718	2	GLI1	protein_coding	GLI1-201			6	72325035	80325035	8000000	BIEC2_1186704	76325035	3	finish status	1276628	1276628
6	protein_coding	start_codon	75040878	75040880	.	+	0	gene_id "ENSECAG00000011217"; transcript_id "ENSECAT00000011548"; exon_number "1"; gene_name "INHBE"; gene_biotype "protein_coding"; transcript_name "INHBE-201";	ENSECAG00000011217	ENSECAT00000011548	1	INHBE	protein_coding	INHBE-201			6	72325035	80325035	8000000	BIEC2_1186704	76325035	4	distance	1284157	1284157
6	protein_coding	start_codon	75040878	75040880	.	+	0	gene_id "ENSECAG00000011217"; transcript_id "ENSECAT00000011548"; exon_number "1"; gene_name "INHBE"; gene_biotype "protein_coding"; transcript_name "INHBE-201";	ENSECAG00000011217	ENSECAT00000011548	1	INHBE	protein_coding	INHBE-201			6	72325035	80325035	8000000	BIEC2_1186704	76325035	3	finish status	1284157	1284157
6	protein_coding	start_codon	75028414	75028416	.	+	0	gene_id "ENSECAG00000010945"; transcript_id "ENSECAT00000011252"; exon_number "2"; gene_name "INHBC"; gene_biotype "protein_coding"; transcript_name "INHBC-201";	ENSECAG00000010945	ENSECAT00000011252	2	INHBC	protein_coding	INHBC-201			6	72325035	80325035	8000000	BIEC2_1186704	76325035	4	distance	1296621	1296621
6	protein_coding	start_codon	75028414	75028416	.	+	0	gene_id "ENSECAG00000010945"; transcript_id "ENSECAT00000011252"; exon_number "2"; gene_name "INHBC"; gene_biotype "protein_coding"; transcript_name "INHBC-201";	ENSECAG00000010945	ENSECAT00000011252	2	INHBC	protein_coding	INHBC-201			6	72325035	80325035	8000000	BIEC2_1186704	76325035	3	finish status	1296621	1296621
6	protein_coding	start_codon	74941867	74941869	.	-	0	gene_id "ENSECAG00000003157"; transcript_id "ENSECAT00000005429"; exon_number "2"; gene_name "R3HDM2"; gene_biotype "protein_coding"; transcript_name "R3HDM2-201";	ENSECAG00000003157	ENSECAT00000005429	2	R3HDM2	protein_coding	R3HDM2-201			6	72325035	80325035	8000000	BIEC2_1186704	76325035	4	distance	1383168	1383168
6	protein_coding	start_codon	74941867	74941869	.	-	0	gene_id "ENSECAG00000003157"; transcript_id "ENSECAT00000005429"; exon_number "2"; gene_name "R3HDM2"; gene_biotype "protein_coding"; transcript_name "R3HDM2-201";	ENSECAG00000003157	ENSECAT00000005429	2	R3HDM2	protein_coding	R3HDM2-201			6	72325035	80325035	8000000	BIEC2_1186704	76325035	3	finish status	1383168	1383168
6	protein_coding	start_codon	74941867	74941869	.	-	0	gene_id "ENSECAG00000003157"; transcript_id "ENSECAT00000005445"; exon_number "2"; gene_name "R3HDM2"; gene_biotype "protein_coding"; transcript_name "R3HDM2-202";	ENSECAG00000003157	ENSECAT00000005445	2	R3HDM2	protein_coding	R3HDM2-202			6	72325035	80325035	8000000	BIEC2_1186704	76325035	4	distance	1383168	1383168
6	protein_coding	start_codon	74941867	74941869	.	-	0	gene_id "ENSECAG00000003157"; transcript_id "ENSECAT00000005445"; exon_number "2"; gene_name "R3HDM2"; gene_biotype "protein_coding"; transcript_name "R3HDM2-202";	ENSECAG00000003157	ENSECAT00000005445	2	R3HDM2	protein_coding	R3HDM2-202			6	72325035	80325035	8000000	BIEC2_1186704	76325035	3	finish status	1383168	1383168
6	protein_coding	start_codon	74897872	74897874	.	-	0	gene_id "ENSECAG00000023923"; transcript_id "ENSECAT00000025697"; exon_number "2"; gene_name "STAC3"; gene_biotype "protein_coding"; transcript_name "STAC3-201";	ENSECAG00000023923	ENSECAT00000025697	2	STAC3	protein_coding	STAC3-201			6	72325035	80325035	8000000	BIEC2_1186704	76325035	4	distance	1427163	1427163
6	protein_coding	start_codon	74897872	74897874	.	-	0	gene_id "ENSECAG00000023923"; transcript_id "ENSECAT00000025697"; exon_number "2"; gene_name "STAC3"; gene_biotype "protein_coding"; transcript_name "STAC3-201";	ENSECAG00000023923	ENSECAT00000025697	2	STAC3	protein_coding	STAC3-201			6	72325035	80325035	8000000	BIEC2_1186704	76325035	3	finish status	1427163	1427163
6	protein_coding	start_codon	74885835	74885837	.	-	0	gene_id "ENSECAG00000023525"; transcript_id "ENSECAT00000025262"; exon_number "1"; gene_name "NDUFA4L2"; gene_biotype "protein_coding"; transcript_name "NDUFA4L2-201";	ENSECAG00000023525	ENSECAT00000025262	1	NDUFA4L2	protein_coding	NDUFA4L2-201			6	72325035	80325035	8000000	BIEC2_1186704	76325035	4	distance	1439200	1439200
6	protein_coding	start_codon	74885835	74885837	.	-	0	gene_id "ENSECAG00000023525"; transcript_id "ENSECAT00000025262"; exon_number "1"; gene_name "NDUFA4L2"; gene_biotype "protein_coding"; transcript_name "NDUFA4L2-201";	ENSECAG00000023525	ENSECAT00000025262	1	NDUFA4L2	protein_coding	NDUFA4L2-201			6	72325035	80325035	8000000	BIEC2_1186704	76325035	3	finish status	1439200	1439200
6	protein_coding	start_codon	74879588	74879590	.	+	0	gene_id "ENSECAG00000021295"; transcript_id "ENSECAT00000022983"; exon_number "1"; gene_name "SHMT2"; gene_biotype "protein_coding"; transcript_name "SHMT2-201";	ENSECAG00000021295	ENSECAT00000022983	1	SHMT2	protein_coding	SHMT2-201			6	72325035	80325035	8000000	BIEC2_1186704	76325035	4	distance	1445447	1445447
6	protein_coding	start_codon	74879588	74879590	.	+	0	gene_id "ENSECAG00000021295"; transcript_id "ENSECAT00000022983"; exon_number "1"; gene_name "SHMT2"; gene_biotype "protein_coding"; transcript_name "SHMT2-201";	ENSECAG00000021295	ENSECAT00000022983	1	SHMT2	protein_coding	SHMT2-201			6	72325035	80325035	8000000	BIEC2_1186704	76325035	3	finish status	1445447	1445447
6	protein_coding	start_codon	74785294	74785296	.	+	0	gene_id "ENSECAG00000012166"; transcript_id "ENSECAT00000013743"; exon_number "1"; gene_name "LRP1"; gene_biotype "protein_coding"; transcript_name "LRP1-201";	ENSECAG00000012166	ENSECAT00000013743	1	LRP1	protein_coding	LRP1-201			6	72325035	80325035	8000000	BIEC2_1186704	76325035	4	distance	1539741	1539741
6	protein_coding	start_codon	74785294	74785296	.	+	0	gene_id "ENSECAG00000012166"; transcript_id "ENSECAT00000013743"; exon_number "1"; gene_name "LRP1"; gene_biotype "protein_coding"; transcript_name "LRP1-201";	ENSECAG00000012166	ENSECAT00000013743	1	LRP1	protein_coding	LRP1-201			6	72325035	80325035	8000000	BIEC2_1186704	76325035	3	finish status	1539741	1539741
6	protein_coding	start_codon	74785294	74785296	.	+	0	gene_id "ENSECAG00000012166"; transcript_id "ENSECAT00000013772"; exon_number "1"; gene_name "LRP1"; gene_biotype "protein_coding"; transcript_name "LRP1-202";	ENSECAG00000012166	ENSECAT00000013772	1	LRP1	protein_coding	LRP1-202			6	72325035	80325035	8000000	BIEC2_1186704	76325035	4	distance	1539741	1539741
6	protein_coding	start_codon	74785294	74785296	.	+	0	gene_id "ENSECAG00000012166"; transcript_id "ENSECAT00000013772"; exon_number "1"; gene_name "LRP1"; gene_biotype "protein_coding"; transcript_name "LRP1-202";	ENSECAG00000012166	ENSECAT00000013772	1	LRP1	protein_coding	LRP1-202			6	72325035	80325035	8000000	BIEC2_1186704	76325035	3	finish status	1539741	1539741
6	protein_coding	start_codon	74769705	74769707	.	-	0	gene_id "ENSECAG00000008705"; transcript_id "ENSECAT00000009359"; exon_number "1"; gene_name "STAT6"; gene_biotype "protein_coding"; transcript_name "STAT6-201";	ENSECAG00000008705	ENSECAT00000009359	1	STAT6	protein_coding	STAT6-201			6	72325035	80325035	8000000	BIEC2_1186704	76325035	4	distance	1555330	1555330
6	protein_coding	start_codon	74769705	74769707	.	-	0	gene_id "ENSECAG00000008705"; transcript_id "ENSECAT00000009359"; exon_number "1"; gene_name "STAT6"; gene_biotype "protein_coding"; transcript_name "STAT6-201";	ENSECAG00000008705	ENSECAT00000009359	1	STAT6	protein_coding	STAT6-201			6	72325035	80325035	8000000	BIEC2_1186704	76325035	3	finish status	1555330	1555330
6	protein_coding	start_codon	74753407	74753409	.	+	0	gene_id "ENSECAG00000006453"; transcript_id "ENSECAT00000006747"; exon_number "1"; gene_name "NAB2"; gene_biotype "protein_coding"; transcript_name "NAB2-201";	ENSECAG00000006453	ENSECAT00000006747	1	NAB2	protein_coding	NAB2-201			6	72325035	80325035	8000000	BIEC2_1186704	76325035	4	distance	1571628	1571628
6	protein_coding	start_codon	74753407	74753409	.	+	0	gene_id "ENSECAG00000006453"; transcript_id "ENSECAT00000006747"; exon_number "1"; gene_name "NAB2"; gene_biotype "protein_coding"; transcript_name "NAB2-201";	ENSECAG00000006453	ENSECAT00000006747	1	NAB2	protein_coding	NAB2-201			6	72325035	80325035	8000000	BIEC2_1186704	76325035	3	finish status	1571628	1571628
6	protein_coding	start_codon	74745080	74745082	.	-	0	gene_id "ENSECAG00000023977"; transcript_id "ENSECAT00000025809"; exon_number "1"; gene_name "TMEM194A"; gene_biotype "protein_coding"; transcript_name "TMEM194A-201";	ENSECAG00000023977	ENSECAT00000025809	1	TMEM194A	protein_coding	TMEM194A-201			6	72325035	80325035	8000000	BIEC2_1186704	76325035	4	distance	1579955	1579955
6	protein_coding	start_codon	74745080	74745082	.	-	0	gene_id "ENSECAG00000023977"; transcript_id "ENSECAT00000025809"; exon_number "1"; gene_name "TMEM194A"; gene_biotype "protein_coding"; transcript_name "TMEM194A-201";	ENSECAG00000023977	ENSECAT00000025809	1	TMEM194A	protein_coding	TMEM194A-201			6	72325035	80325035	8000000	BIEC2_1186704	76325035	3	finish status	1579955	1579955
6	protein_coding	start_codon	74720555	74720557	.	-	0	gene_id "ENSECAG00000021228"; transcript_id "ENSECAT00000023095"; exon_number "1"; gene_name "MYO1A"; gene_biotype "protein_coding"; transcript_name "MYO1A-201";	ENSECAG00000021228	ENSECAT00000023095	1	MYO1A	protein_coding	MYO1A-201			6	72325035	80325035	8000000	BIEC2_1186704	76325035	4	distance	1604480	1604480
6	protein_coding	start_codon	74720555	74720557	.	-	0	gene_id "ENSECAG00000021228"; transcript_id "ENSECAT00000023095"; exon_number "1"; gene_name "MYO1A"; gene_biotype "protein_coding"; transcript_name "MYO1A-201";	ENSECAG00000021228	ENSECAT00000023095	1	MYO1A	protein_coding	MYO1A-201			6	72325035	80325035	8000000	BIEC2_1186704	76325035	3	finish status	1604480	1604480
6	protein_coding	start_codon	74682212	74682214	.	-	0	gene_id "ENSECAG00000006101"; transcript_id "ENSECAT00000006048"; exon_number "1"; gene_name "ZBTB39"; gene_biotype "protein_coding"; transcript_name "ZBTB39-201";	ENSECAG00000006101	ENSECAT00000006048	1	ZBTB39	protein_coding	ZBTB39-201			6	72325035	80325035	8000000	BIEC2_1186704	76325035	4	distance	1642823	1642823
6	protein_coding	start_codon	74682212	74682214	.	-	0	gene_id "ENSECAG00000006101"; transcript_id "ENSECAT00000006048"; exon_number "1"; gene_name "ZBTB39"; gene_biotype "protein_coding"; transcript_name "ZBTB39-201";	ENSECAG00000006101	ENSECAT00000006048	1	ZBTB39	protein_coding	ZBTB39-201			6	72325035	80325035	8000000	BIEC2_1186704	76325035	3	finish status	1642823	1642823
6	protein_coding	start_codon	74672759	74672761	.	+	0	gene_id "ENSECAG00000006053"; transcript_id "ENSECAT00000006006"; exon_number "1"; gene_name "GPR182"; gene_biotype "protein_coding"; transcript_name "GPR182-201";	ENSECAG00000006053	ENSECAT00000006006	1	GPR182	protein_coding	GPR182-201			6	72325035	80325035	8000000	BIEC2_1186704	76325035	4	distance	1652276	1652276
6	protein_coding	start_codon	74672759	74672761	.	+	0	gene_id "ENSECAG00000006053"; transcript_id "ENSECAT00000006006"; exon_number "1"; gene_name "GPR182"; gene_biotype "protein_coding"; transcript_name "GPR182-201";	ENSECAG00000006053	ENSECAT00000006006	1	GPR182	protein_coding	GPR182-201			6	72325035	80325035	8000000	BIEC2_1186704	76325035	3	finish status	1652276	1652276
6	protein_coding	start_codon	74650354	74650356	.	-	0	gene_id "ENSECAG00000021217"; transcript_id "ENSECAT00000022537"; exon_number "1"; gene_biotype "protein_coding";	ENSECAG00000021217	ENSECAT00000022537	1	protein_coding					6	72325035	80325035	8000000	BIEC2_1186704	76325035	4	distance	1674681	1674681
6	protein_coding	start_codon	74650354	74650356	.	-	0	gene_id "ENSECAG00000021217"; transcript_id "ENSECAT00000022537"; exon_number "1"; gene_biotype "protein_coding";	ENSECAG00000021217	ENSECAT00000022537	1	protein_coding					6	72325035	80325035	8000000	BIEC2_1186704	76325035	3	finish status	1674681	1674681
6	protein_coding	start_codon	74634645	74634647	.	-	0	gene_id "ENSECAG00000021068"; transcript_id "ENSECAT00000022378"; exon_number "1"; gene_biotype "protein_coding";	ENSECAG00000021068	ENSECAT00000022378	1	protein_coding					6	72325035	80325035	8000000	BIEC2_1186704	76325035	4	distance	1690390	1690390
6	protein_coding	start_codon	74634645	74634647	.	-	0	gene_id "ENSECAG00000021068"; transcript_id "ENSECAT00000022378"; exon_number "1"; gene_biotype "protein_coding";	ENSECAG00000021068	ENSECAT00000022378	1	protein_coding					6	72325035	80325035	8000000	BIEC2_1186704	76325035	3	finish status	1690390	1690390
6	protein_coding	start_codon	74624858	74624860	.	-	0	gene_id "ENSECAG00000018883"; transcript_id "ENSECAT00000020332"; exon_number "1"; gene_biotype "protein_coding";	ENSECAG00000018883	ENSECAT00000020332	1	protein_coding					6	72325035	80325035	8000000	BIEC2_1186704	76325035	4	distance	1700177	1700177
6	protein_coding	start_codon	74624858	74624860	.	-	0	gene_id "ENSECAG00000018883"; transcript_id "ENSECAT00000020332"; exon_number "1"; gene_biotype "protein_coding";	ENSECAG00000018883	ENSECAT00000020332	1	protein_coding					6	72325035	80325035	8000000	BIEC2_1186704	76325035	3	finish status	1700177	1700177
6	protein_coding	start_codon	74613392	74613394	.	-	0	gene_id "ENSECAG00000018703"; transcript_id "ENSECAT00000019773"; exon_number "1"; gene_name "SDR9C7"; gene_biotype "protein_coding"; transcript_name "SDR9C7-201";	ENSECAG00000018703	ENSECAT00000019773	1	SDR9C7	protein_coding	SDR9C7-201			6	72325035	80325035	8000000	BIEC2_1186704	76325035	4	distance	1711643	1711643
6	protein_coding	start_codon	74613392	74613394	.	-	0	gene_id "ENSECAG00000018703"; transcript_id "ENSECAT00000019773"; exon_number "1"; gene_name "SDR9C7"; gene_biotype "protein_coding"; transcript_name "SDR9C7-201";	ENSECAG00000018703	ENSECAT00000019773	1	SDR9C7	protein_coding	SDR9C7-201			6	72325035	80325035	8000000	BIEC2_1186704	76325035	3	finish status	1711643	1711643
6	protein_coding	start_codon	74501159	74501161	.	+	0	gene_id "ENSECAG00000006594"; transcript_id "ENSECAT00000006542"; exon_number "1"; gene_biotype "protein_coding";	ENSECAG00000006594	ENSECAT00000006542	1	protein_coding					6	72325035	80325035	8000000	BIEC2_1186704	76325035	4	distance	1823876	1823876
6	protein_coding	start_codon	74501159	74501161	.	+	0	gene_id "ENSECAG00000006594"; transcript_id "ENSECAT00000006542"; exon_number "1"; gene_biotype "protein_coding";	ENSECAG00000006594	ENSECAT00000006542	1	protein_coding					6	72325035	80325035	8000000	BIEC2_1186704	76325035	3	finish status	1823876	1823876
6	protein_coding	start_codon	74401695	74401697	.	+	0	gene_id "ENSECAG00000017834"; transcript_id "ENSECAT00000018929"; exon_number "1"; gene_biotype "protein_coding";	ENSECAG00000017834	ENSECAT00000018929	1	protein_coding					6	72325035	80325035	8000000	BIEC2_1186704	76325035	4	distance	1923340	1923340
6	protein_coding	start_codon	74401695	74401697	.	+	0	gene_id "ENSECAG00000017834"; transcript_id "ENSECAT00000018929"; exon_number "1"; gene_biotype "protein_coding";	ENSECAG00000017834	ENSECAT00000018929	1	protein_coding					6	72325035	80325035	8000000	BIEC2_1186704	76325035	3	finish status	1923340	1923340
6	protein_coding	start_codon	74401683	74401685	.	+	0	gene_id "ENSECAG00000017834"; transcript_id "ENSECAT00000018874"; exon_number "1"; gene_biotype "protein_coding";	ENSECAG00000017834	ENSECAT00000018874	1	protein_coding					6	72325035	80325035	8000000	BIEC2_1186704	76325035	4	distance	1923352	1923352
6	protein_coding	start_codon	74401683	74401685	.	+	0	gene_id "ENSECAG00000017834"; transcript_id "ENSECAT00000018874"; exon_number "1"; gene_biotype "protein_coding";	ENSECAG00000017834	ENSECAT00000018874	1	protein_coding					6	72325035	80325035	8000000	BIEC2_1186704	76325035	3	finish status	1923352	1923352
6	protein_coding	start_codon	74322095	74322097	.	+	0	gene_id "ENSECAG00000016761"; transcript_id "ENSECAT00000017854"; exon_number "1"; gene_name "HSD17B6"; gene_biotype "protein_coding"; transcript_name "HSD17B6-201";	ENSECAG00000016761	ENSECAT00000017854	1	HSD17B6	protein_coding	HSD17B6-201			6	72325035	80325035	8000000	BIEC2_1186704	76325035	4	distance	2002940	2002940
6	protein_coding	start_codon	74322095	74322097	.	+	0	gene_id "ENSECAG00000016761"; transcript_id "ENSECAT00000017854"; exon_number "1"; gene_name "HSD17B6"; gene_biotype "protein_coding"; transcript_name "HSD17B6-201";	ENSECAG00000016761	ENSECAT00000017854	1	HSD17B6	protein_coding	HSD17B6-201			6	72325035	80325035	8000000	BIEC2_1186704	76325035	3	finish status	2002940	2002940
6	protein_coding	start_codon	74274019	74274021	.	-	0	gene_id "ENSECAG00000015242"; transcript_id "ENSECAT00000015933"; exon_number "1"; gene_name "NACA2"; gene_biotype "protein_coding"; transcript_name "NACA2-201";	ENSECAG00000015242	ENSECAT00000015933	1	NACA2	protein_coding	NACA2-201			6	72325035	80325035	8000000	BIEC2_1186704	76325035	4	distance	2051016	2051016
6	protein_coding	start_codon	74274019	74274021	.	-	0	gene_id "ENSECAG00000015242"; transcript_id "ENSECAT00000015933"; exon_number "1"; gene_name "NACA2"; gene_biotype "protein_coding"; transcript_name "NACA2-201";	ENSECAG00000015242	ENSECAT00000015933	1	NACA2	protein_coding	NACA2-201			6	72325035	80325035	8000000	BIEC2_1186704	76325035	3	finish status	2051016	2051016
6	protein_coding	start_codon	74221851	74221852	.	-	0	gene_id "ENSECAG00000013127"; transcript_id "ENSECAT00000013880"; exon_number "1"; gene_name "PTGES3"; gene_biotype "protein_coding"; transcript_name "PTGES3-201";	ENSECAG00000013127	ENSECAT00000013880	1	PTGES3	protein_coding	PTGES3-201			6	72325035	80325035	8000000	BIEC2_1186704	76325035	4	distance	2103184	2103184
6	protein_coding	start_codon	74221851	74221852	.	-	0	gene_id "ENSECAG00000013127"; transcript_id "ENSECAT00000013880"; exon_number "1"; gene_name "PTGES3"; gene_biotype "protein_coding"; transcript_name "PTGES3-201";	ENSECAG00000013127	ENSECAT00000013880	1	PTGES3	protein_coding	PTGES3-201			6	72325035	80325035	8000000	BIEC2_1186704	76325035	3	finish status	2103184	2103184
6	protein_coding	start_codon	74209399	74209399	.	-	1	gene_id "ENSECAG00000013127"; transcript_id "ENSECAT00000013880"; exon_number "2"; gene_name "PTGES3"; gene_biotype "protein_coding"; transcript_name "PTGES3-201";	ENSECAG00000013127	ENSECAT00000013880	2	PTGES3	protein_coding	PTGES3-201			6	72325035	80325035	8000000	BIEC2_1186704	76325035	4	distance	2115636	2115636
6	protein_coding	start_codon	74209399	74209399	.	-	1	gene_id "ENSECAG00000013127"; transcript_id "ENSECAT00000013880"; exon_number "2"; gene_name "PTGES3"; gene_biotype "protein_coding"; transcript_name "PTGES3-201";	ENSECAG00000013127	ENSECAT00000013880	2	PTGES3	protein_coding	PTGES3-201			6	72325035	80325035	8000000	BIEC2_1186704	76325035	3	finish status	2115636	2115636
6	protein_coding	start_codon	74193549	74193551	.	-	0	gene_id "ENSECAG00000022627"; transcript_id "ENSECAT00000024412"; exon_number "1"; gene_name "ATP5B"; gene_biotype "protein_coding"; transcript_name "ATP5B-201";	ENSECAG00000022627	ENSECAT00000024412	1	ATP5B	protein_coding	ATP5B-201			6	72325035	80325035	8000000	BIEC2_1186704	76325035	4	distance	2131486	2131486
6	protein_coding	start_codon	74193549	74193551	.	-	0	gene_id "ENSECAG00000022627"; transcript_id "ENSECAT00000024412"; exon_number "1"; gene_name "ATP5B"; gene_biotype "protein_coding"; transcript_name "ATP5B-201";	ENSECAG00000022627	ENSECAT00000024412	1	ATP5B	protein_coding	ATP5B-201			6	72325035	80325035	8000000	BIEC2_1186704	76325035	3	finish status	2131486	2131486
6	protein_coding	start_codon	74171067	74171069	.	-	0	gene_id "ENSECAG00000018243"; transcript_id "ENSECAT00000019940"; exon_number "2"; gene_name "BAZ2A"; gene_biotype "protein_coding"; transcript_name "BAZ2A-201";	ENSECAG00000018243	ENSECAT00000019940	2	BAZ2A	protein_coding	BAZ2A-201			6	72325035	80325035	8000000	BIEC2_1186704	76325035	4	distance	2153968	2153968
6	protein_coding	start_codon	74171067	74171069	.	-	0	gene_id "ENSECAG00000018243"; transcript_id "ENSECAT00000019940"; exon_number "2"; gene_name "BAZ2A"; gene_biotype "protein_coding"; transcript_name "BAZ2A-201";	ENSECAG00000018243	ENSECAT00000019940	2	BAZ2A	protein_coding	BAZ2A-201			6	72325035	80325035	8000000	BIEC2_1186704	76325035	3	finish status	2153968	2153968
6	protein_coding	start_codon	74089527	74089529	.	+	0	gene_id "ENSECAG00000013470"; transcript_id "ENSECAT00000014771"; exon_number "1"; gene_name "RBMS2"; gene_biotype "protein_coding"; transcript_name "RBMS2-201";	ENSECAG00000013470	ENSECAT00000014771	1	RBMS2	protein_coding	RBMS2-201			6	72325035	80325035	8000000	BIEC2_1186704	76325035	4	distance	2235508	2235508
6	protein_coding	start_codon	74089527	74089529	.	+	0	gene_id "ENSECAG00000013470"; transcript_id "ENSECAT00000014771"; exon_number "1"; gene_name "RBMS2"; gene_biotype "protein_coding"; transcript_name "RBMS2-201";	ENSECAG00000013470	ENSECAT00000014771	1	RBMS2	protein_coding	RBMS2-201			6	72325035	80325035	8000000	BIEC2_1186704	76325035	3	finish status	2235508	2235508
6	protein_coding	start_codon	74068250	74068252	.	-	0	gene_id "ENSECAG00000008933"; transcript_id "ENSECAT00000009706"; exon_number "1"; gene_name "GLS2"; gene_biotype "protein_coding"; transcript_name "GLS2-201";	ENSECAG00000008933	ENSECAT00000009706	1	GLS2	protein_coding	GLS2-201			6	72325035	80325035	8000000	BIEC2_1186704	76325035	4	distance	2256785	2256785
6	protein_coding	start_codon	74068250	74068252	.	-	0	gene_id "ENSECAG00000008933"; transcript_id "ENSECAT00000009706"; exon_number "1"; gene_name "GLS2"; gene_biotype "protein_coding"; transcript_name "GLS2-201";	ENSECAG00000008933	ENSECAT00000009706	1	GLS2	protein_coding	GLS2-201			6	72325035	80325035	8000000	BIEC2_1186704	76325035	3	finish status	2256785	2256785
6	protein_coding	start_codon	74052955	74052957	.	+	0	gene_id "ENSECAG00000008889"; transcript_id "ENSECAT00000009033"; exon_number "1"; gene_name "SPRYD4"; gene_biotype "protein_coding"; transcript_name "SPRYD4-201";	ENSECAG00000008889	ENSECAT00000009033	1	SPRYD4	protein_coding	SPRYD4-201			6	72325035	80325035	8000000	BIEC2_1186704	76325035	4	distance	2272080	2272080
6	protein_coding	start_codon	74052955	74052957	.	+	0	gene_id "ENSECAG00000008889"; transcript_id "ENSECAT00000009033"; exon_number "1"; gene_name "SPRYD4"; gene_biotype "protein_coding"; transcript_name "SPRYD4-201";	ENSECAG00000008889	ENSECAT00000009033	1	SPRYD4	protein_coding	SPRYD4-201			6	72325035	80325035	8000000	BIEC2_1186704	76325035	3	finish status	2272080	2272080
6	protein_coding	start_codon	74042999	74043001	.	-	0	gene_id "ENSECAG00000008856"; transcript_id "ENSECAT00000008978"; exon_number "1"; gene_name "MIP"; gene_biotype "protein_coding"; transcript_name "MIP-201";	ENSECAG00000008856	ENSECAT00000008978	1	MIP	protein_coding	MIP-201			6	72325035	80325035	8000000	BIEC2_1186704	76325035	4	distance	2282036	2282036
6	protein_coding	start_codon	74042999	74043001	.	-	0	gene_id "ENSECAG00000008856"; transcript_id "ENSECAT00000008978"; exon_number "1"; gene_name "MIP"; gene_biotype "protein_coding"; transcript_name "MIP-201";	ENSECAG00000008856	ENSECAT00000008978	1	MIP	protein_coding	MIP-201			6	72325035	80325035	8000000	BIEC2_1186704	76325035	3	finish status	2282036	2282036
6	protein_coding	start_codon	74027765	74027767	.	-	0	gene_id "ENSECAG00000002892"; transcript_id "ENSECAT00000004648"; exon_number "1"; gene_name "TIMELESS"; gene_biotype "protein_coding"; transcript_name "TIMELESS-201";	ENSECAG00000002892	ENSECAT00000004648	1	TIMELESS	protein_coding	TIMELESS-201			6	72325035	80325035	8000000	BIEC2_1186704	76325035	4	distance	2297270	2297270
6	protein_coding	start_codon	74027765	74027767	.	-	0	gene_id "ENSECAG00000002892"; transcript_id "ENSECAT00000004648"; exon_number "1"; gene_name "TIMELESS"; gene_biotype "protein_coding"; transcript_name "TIMELESS-201";	ENSECAG00000002892	ENSECAT00000004648	1	TIMELESS	protein_coding	TIMELESS-201			6	72325035	80325035	8000000	BIEC2_1186704	76325035	3	finish status	2297270	2297270
6	protein_coding	start_codon	73996769	73996771	.	-	0	gene_id "ENSECAG00000006579"; transcript_id "ENSECAT00000006529"; exon_number "1"; gene_name "APOF"; gene_biotype "protein_coding"; transcript_name "APOF-201";	ENSECAG00000006579	ENSECAT00000006529	1	APOF	protein_coding	APOF-201			6	72325035	80325035	8000000	BIEC2_1186704	76325035	4	distance	2328266	2328266
6	protein_coding	start_codon	73996769	73996771	.	-	0	gene_id "ENSECAG00000006579"; transcript_id "ENSECAT00000006529"; exon_number "1"; gene_name "APOF"; gene_biotype "protein_coding"; transcript_name "APOF-201";	ENSECAG00000006579	ENSECAT00000006529	1	APOF	protein_coding	APOF-201			6	72325035	80325035	8000000	BIEC2_1186704	76325035	3	finish status	2328266	2328266
6	protein_coding	start_codon	73993325	73993327	.	-	0	gene_id "ENSECAG00000022326"; transcript_id "ENSECAT00000024249"; exon_number "1"; gene_name "STAT2"; gene_biotype "protein_coding"; transcript_name "STAT2-201";	ENSECAG00000022326	ENSECAT00000024249	1	STAT2	protein_coding	STAT2-201			6	72325035	80325035	8000000	BIEC2_1186704	76325035	4	distance	2331710	2331710
6	protein_coding	start_codon	73993325	73993327	.	-	0	gene_id "ENSECAG00000022326"; transcript_id "ENSECAT00000024249"; exon_number "1"; gene_name "STAT2"; gene_biotype "protein_coding"; transcript_name "STAT2-201";	ENSECAG00000022326	ENSECAT00000024249	1	STAT2	protein_coding	STAT2-201			6	72325035	80325035	8000000	BIEC2_1186704	76325035	3	finish status	2331710	2331710
6	protein_coding	start_codon	73978875	73978877	.	+	0	gene_id "ENSECAG00000022310"; transcript_id "ENSECAT00000023772"; exon_number "1"; gene_name "IL23A"; gene_biotype "protein_coding"; transcript_name "IL23A-201";	ENSECAG00000022310	ENSECAT00000023772	1	IL23A	protein_coding	IL23A-201			6	72325035	80325035	8000000	BIEC2_1186704	76325035	4	distance	2346160	2346160
6	protein_coding	start_codon	73978875	73978877	.	+	0	gene_id "ENSECAG00000022310"; transcript_id "ENSECAT00000023772"; exon_number "1"; gene_name "IL23A"; gene_biotype "protein_coding"; transcript_name "IL23A-201";	ENSECAG00000022310	ENSECAT00000023772	1	IL23A	protein_coding	IL23A-201			6	72325035	80325035	8000000	BIEC2_1186704	76325035	3	finish status	2346160	2346160
6	protein_coding	start_codon	73974671	73974673	.	-	0	gene_id "ENSECAG00000019814"; transcript_id "ENSECAT00000021410"; exon_number "1"; gene_name "PAN2"; gene_biotype "protein_coding"; transcript_name "PAN2-201";	ENSECAG00000019814	ENSECAT00000021410	1	PAN2	protein_coding	PAN2-201			6	72325035	80325035	8000000	BIEC2_1186704	76325035	4	distance	2350364	2350364
6	protein_coding	start_codon	73974671	73974673	.	-	0	gene_id "ENSECAG00000019814"; transcript_id "ENSECAT00000021410"; exon_number "1"; gene_name "PAN2"; gene_biotype "protein_coding"; transcript_name "PAN2-201";	ENSECAG00000019814	ENSECAT00000021410	1	PAN2	protein_coding	PAN2-201			6	72325035	80325035	8000000	BIEC2_1186704	76325035	3	finish status	2350364	2350364
6	protein_coding	start_codon	73959816	73959818	.	-	0	gene_id "ENSECAG00000019676"; transcript_id "ENSECAT00000020842"; exon_number "1"; gene_biotype "protein_coding";	ENSECAG00000019676	ENSECAT00000020842	1	protein_coding					6	72325035	80325035	8000000	BIEC2_1186704	76325035	4	distance	2365219	2365219
6	protein_coding	start_codon	73959816	73959818	.	-	0	gene_id "ENSECAG00000019676"; transcript_id "ENSECAT00000020842"; exon_number "1"; gene_biotype "protein_coding";	ENSECAG00000019676	ENSECAT00000020842	1	protein_coding					6	72325035	80325035	8000000	BIEC2_1186704	76325035	3	finish status	2365219	2365219
6	protein_coding	start_codon	73953029	73953031	.	-	0	gene_id "ENSECAG00000016568"; transcript_id "ENSECAT00000017737"; exon_number "1"; gene_name "CS"; gene_biotype "protein_coding"; transcript_name "CS-201";	ENSECAG00000016568	ENSECAT00000017737	1	CS	protein_coding	CS-201			6	72325035	80325035	8000000	BIEC2_1186704	76325035	4	distance	2372006	2372006
6	protein_coding	start_codon	73953029	73953031	.	-	0	gene_id "ENSECAG00000016568"; transcript_id "ENSECAT00000017737"; exon_number "1"; gene_name "CS"; gene_biotype "protein_coding"; transcript_name "CS-201";	ENSECAG00000016568	ENSECAT00000017737	1	CS	protein_coding	CS-201			6	72325035	80325035	8000000	BIEC2_1186704	76325035	3	finish status	2372006	2372006
6	protein_coding	start_codon	73900530	73900532	.	+	0	gene_id "ENSECAG00000008841"; transcript_id "ENSECAT00000009050"; exon_number "1"; gene_name "SLC39A5"; gene_biotype "protein_coding"; transcript_name "SLC39A5-201";	ENSECAG00000008841	ENSECAT00000009050	1	SLC39A5	protein_coding	SLC39A5-201			6	72325035	80325035	8000000	BIEC2_1186704	76325035	4	distance	2424505	2424505
6	protein_coding	start_codon	73900530	73900532	.	+	0	gene_id "ENSECAG00000008841"; transcript_id "ENSECAT00000009050"; exon_number "1"; gene_name "SLC39A5"; gene_biotype "protein_coding"; transcript_name "SLC39A5-201";	ENSECAG00000008841	ENSECAT00000009050	1	SLC39A5	protein_coding	SLC39A5-201			6	72325035	80325035	8000000	BIEC2_1186704	76325035	3	finish status	2424505	2424505
6	protein_coding	start_codon	73894747	73894749	.	+	0	gene_id "ENSECAG00000008042"; transcript_id "ENSECAT00000008211"; exon_number "2"; gene_name "NABP2"; gene_biotype "protein_coding"; transcript_name "NABP2-201";	ENSECAG00000008042	ENSECAT00000008211	2	NABP2	protein_coding	NABP2-201			6	72325035	80325035	8000000	BIEC2_1186704	76325035	4	distance	2430288	2430288
6	protein_coding	start_codon	73894747	73894749	.	+	0	gene_id "ENSECAG00000008042"; transcript_id "ENSECAT00000008211"; exon_number "2"; gene_name "NABP2"; gene_biotype "protein_coding"; transcript_name "NABP2-201";	ENSECAG00000008042	ENSECAT00000008211	2	NABP2	protein_coding	NABP2-201			6	72325035	80325035	8000000	BIEC2_1186704	76325035	3	finish status	2430288	2430288
6	protein_coding	start_codon	73879154	73879156	.	-	0	gene_id "ENSECAG00000006364"; transcript_id "ENSECAT00000006650"; exon_number "3"; gene_name "RNF41"; gene_biotype "protein_coding"; transcript_name "RNF41-201";	ENSECAG00000006364	ENSECAT00000006650	3	RNF41	protein_coding	RNF41-201			6	72325035	80325035	8000000	BIEC2_1186704	76325035	4	distance	2445881	2445881
6	protein_coding	start_codon	73879154	73879156	.	-	0	gene_id "ENSECAG00000006364"; transcript_id "ENSECAT00000006650"; exon_number "3"; gene_name "RNF41"; gene_biotype "protein_coding"; transcript_name "RNF41-201";	ENSECAG00000006364	ENSECAT00000006650	3	RNF41	protein_coding	RNF41-201			6	72325035	80325035	8000000	BIEC2_1186704	76325035	3	finish status	2445881	2445881
6	protein_coding	start_codon	73839768	73839770	.	+	0	gene_id "ENSECAG00000018318"; transcript_id "ENSECAT00000019543"; exon_number "1"; gene_name "MYL6"; gene_biotype "protein_coding"; transcript_name "MYL6-201";	ENSECAG00000018318	ENSECAT00000019543	1	MYL6	protein_coding	MYL6-201			6	72325035	80325035	8000000	BIEC2_1186704	76325035	4	distance	2485267	2485267
6	protein_coding	start_codon	73839768	73839770	.	+	0	gene_id "ENSECAG00000018318"; transcript_id "ENSECAT00000019543"; exon_number "1"; gene_name "MYL6"; gene_biotype "protein_coding"; transcript_name "MYL6-201";	ENSECAG00000018318	ENSECAT00000019543	1	MYL6	protein_coding	MYL6-201			6	72325035	80325035	8000000	BIEC2_1186704	76325035	3	finish status	2485267	2485267
6	protein_coding	start_codon	73836664	73836666	.	+	0	gene_id "ENSECAG00000018230"; transcript_id "ENSECAT00000019261"; exon_number "1"; gene_name "MYL6B"; gene_biotype "protein_coding"; transcript_name "MYL6B-201";	ENSECAG00000018230	ENSECAT00000019261	1	MYL6B	protein_coding	MYL6B-201			6	72325035	80325035	8000000	BIEC2_1186704	76325035	4	distance	2488371	2488371
6	protein_coding	start_codon	73836664	73836666	.	+	0	gene_id "ENSECAG00000018230"; transcript_id "ENSECAT00000019261"; exon_number "1"; gene_name "MYL6B"; gene_biotype "protein_coding"; transcript_name "MYL6B-201";	ENSECAG00000018230	ENSECAT00000019261	1	MYL6B	protein_coding	MYL6B-201			6	72325035	80325035	8000000	BIEC2_1186704	76325035	3	finish status	2488371	2488371
6	protein_coding	start_codon	73807622	73807624	.	+	0	gene_id "ENSECAG00000013110"; transcript_id "ENSECAT00000014372"; exon_number "1"; gene_name "ESYT1"; gene_biotype "protein_coding"; transcript_name "ESYT1-201";	ENSECAG00000013110	ENSECAT00000014372	1	ESYT1	protein_coding	ESYT1-201			6	72325035	80325035	8000000	BIEC2_1186704	76325035	4	distance	2517413	2517413
6	protein_coding	start_codon	73807622	73807624	.	+	0	gene_id "ENSECAG00000013110"; transcript_id "ENSECAT00000014372"; exon_number "1"; gene_name "ESYT1"; gene_biotype "protein_coding"; transcript_name "ESYT1-201";	ENSECAG00000013110	ENSECAT00000014372	1	ESYT1	protein_coding	ESYT1-201			6	72325035	80325035	8000000	BIEC2_1186704	76325035	3	finish status	2517413	2517413
6	protein_coding	start_codon	73807622	73807624	.	+	0	gene_id "ENSECAG00000013110"; transcript_id "ENSECAT00000014392"; exon_number "1"; gene_name "ESYT1"; gene_biotype "protein_coding"; transcript_name "ESYT1-202";	ENSECAG00000013110	ENSECAT00000014392	1	ESYT1	protein_coding	ESYT1-202			6	72325035	80325035	8000000	BIEC2_1186704	76325035	4	distance	2517413	2517413
6	protein_coding	start_codon	73807622	73807624	.	+	0	gene_id "ENSECAG00000013110"; transcript_id "ENSECAT00000014392"; exon_number "1"; gene_name "ESYT1"; gene_biotype "protein_coding"; transcript_name "ESYT1-202";	ENSECAG00000013110	ENSECAT00000014392	1	ESYT1	protein_coding	ESYT1-202			6	72325035	80325035	8000000	BIEC2_1186704	76325035	3	finish status	2517413	2517413
6	protein_coding	start_codon	73800839	73800841	.	+	0	gene_id "ENSECAG00000013003"; transcript_id "ENSECAT00000013486"; exon_number "3"; gene_name "ZC3H10"; gene_biotype "protein_coding"; transcript_name "ZC3H10-201";	ENSECAG00000013003	ENSECAT00000013486	3	ZC3H10	protein_coding	ZC3H10-201			6	72325035	80325035	8000000	BIEC2_1186704	76325035	4	distance	2524196	2524196
6	protein_coding	start_codon	73800839	73800841	.	+	0	gene_id "ENSECAG00000013003"; transcript_id "ENSECAT00000013486"; exon_number "3"; gene_name "ZC3H10"; gene_biotype "protein_coding"; transcript_name "ZC3H10-201";	ENSECAG00000013003	ENSECAT00000013486	3	ZC3H10	protein_coding	ZC3H10-201			6	72325035	80325035	8000000	BIEC2_1186704	76325035	3	finish status	2524196	2524196
6	protein_coding	start_codon	73786595	73786597	.	+	0	gene_id "ENSECAG00000005731"; transcript_id "ENSECAT00000007227"; exon_number "1"; gene_name "PA2G4"; gene_biotype "protein_coding"; transcript_name "PA2G4-201";	ENSECAG00000005731	ENSECAT00000007227	1	PA2G4	protein_coding	PA2G4-201			6	72325035	80325035	8000000	BIEC2_1186704	76325035	4	distance	2538440	2538440
6	protein_coding	start_codon	73786595	73786597	.	+	0	gene_id "ENSECAG00000005731"; transcript_id "ENSECAT00000007227"; exon_number "1"; gene_name "PA2G4"; gene_biotype "protein_coding"; transcript_name "PA2G4-201";	ENSECAG00000005731	ENSECAT00000007227	1	PA2G4	protein_coding	PA2G4-201			6	72325035	80325035	8000000	BIEC2_1186704	76325035	3	finish status	2538440	2538440
6	protein_coding	start_codon	73738020	73738022	.	+	0	gene_id "ENSECAG00000024268"; transcript_id "ENSECAT00000026088"; exon_number "1"; gene_name "RPS26"; gene_biotype "protein_coding"; transcript_name "RPS26-201";	ENSECAG00000024268	ENSECAT00000026088	1	RPS26	protein_coding	RPS26-201			6	72325035	80325035	8000000	BIEC2_1186704	76325035	4	distance	2587015	2587015
6	protein_coding	start_codon	73738020	73738022	.	+	0	gene_id "ENSECAG00000024268"; transcript_id "ENSECAT00000026088"; exon_number "1"; gene_name "RPS26"; gene_biotype "protein_coding"; transcript_name "RPS26-201";	ENSECAG00000024268	ENSECAT00000026088	1	RPS26	protein_coding	RPS26-201			6	72325035	80325035	8000000	BIEC2_1186704	76325035	3	finish status	2587015	2587015
6	protein_coding	start_codon	73724385	73724387	.	+	0	gene_id "ENSECAG00000024175"; transcript_id "ENSECAT00000026027"; exon_number "1"; gene_name "IKZF4"; gene_biotype "protein_coding"; transcript_name "IKZF4-201";	ENSECAG00000024175	ENSECAT00000026027	1	IKZF4	protein_coding	IKZF4-201			6	72325035	80325035	8000000	BIEC2_1186704	76325035	4	distance	2600650	2600650
6	protein_coding	start_codon	73724385	73724387	.	+	0	gene_id "ENSECAG00000024175"; transcript_id "ENSECAT00000026027"; exon_number "1"; gene_name "IKZF4"; gene_biotype "protein_coding"; transcript_name "IKZF4-201";	ENSECAG00000024175	ENSECAT00000026027	1	IKZF4	protein_coding	IKZF4-201			6	72325035	80325035	8000000	BIEC2_1186704	76325035	3	finish status	2600650	2600650
6	protein_coding	start_codon	73724385	73724387	.	+	0	gene_id "ENSECAG00000024175"; transcript_id "ENSECAT00000026057"; exon_number "1"; gene_name "IKZF4"; gene_biotype "protein_coding"; transcript_name "IKZF4-202";	ENSECAG00000024175	ENSECAT00000026057	1	IKZF4	protein_coding	IKZF4-202			6	72325035	80325035	8000000	BIEC2_1186704	76325035	4	distance	2600650	2600650
6	protein_coding	start_codon	73724385	73724387	.	+	0	gene_id "ENSECAG00000024175"; transcript_id "ENSECAT00000026057"; exon_number "1"; gene_name "IKZF4"; gene_biotype "protein_coding"; transcript_name "IKZF4-202";	ENSECAG00000024175	ENSECAT00000026057	1	IKZF4	protein_coding	IKZF4-202			6	72325035	80325035	8000000	BIEC2_1186704	76325035	3	finish status	2600650	2600650
6	protein_coding	start_codon	73700172	73700174	.	+	0	gene_id "ENSECAG00000023522"; transcript_id "ENSECAT00000025200"; exon_number "2"; gene_name "SUOX"; gene_biotype "protein_coding"; transcript_name "SUOX-201";	ENSECAG00000023522	ENSECAT00000025200	2	SUOX	protein_coding	SUOX-201			6	72325035	80325035	8000000	BIEC2_1186704	76325035	4	distance	2624863	2624863
6	protein_coding	start_codon	73700172	73700174	.	+	0	gene_id "ENSECAG00000023522"; transcript_id "ENSECAT00000025200"; exon_number "2"; gene_name "SUOX"; gene_biotype "protein_coding"; transcript_name "SUOX-201";	ENSECAG00000023522	ENSECAT00000025200	2	SUOX	protein_coding	SUOX-201			6	72325035	80325035	8000000	BIEC2_1186704	76325035	3	finish status	2624863	2624863
6	protein_coding	start_codon	73690997	73690999	.	+	0	gene_id "ENSECAG00000023306"; transcript_id "ENSECAT00000025026"; exon_number "2"; gene_name "RAB5B"; gene_biotype "protein_coding"; transcript_name "RAB5B-201";	ENSECAG00000023306	ENSECAT00000025026	2	RAB5B	protein_coding	RAB5B-201			6	72325035	80325035	8000000	BIEC2_1186704	76325035	4	distance	2634038	2634038
6	protein_coding	start_codon	73690997	73690999	.	+	0	gene_id "ENSECAG00000023306"; transcript_id "ENSECAT00000025026"; exon_number "2"; gene_name "RAB5B"; gene_biotype "protein_coding"; transcript_name "RAB5B-201";	ENSECAG00000023306	ENSECAT00000025026	2	RAB5B	protein_coding	RAB5B-201			6	72325035	80325035	8000000	BIEC2_1186704	76325035	3	finish status	2634038	2634038
6	protein_coding	start_codon	73673981	73673983	.	+	0	gene_id "ENSECAG00000021177"; transcript_id "ENSECAT00000022506"; exon_number "1"; gene_name "CDK2"; gene_biotype "protein_coding"; transcript_name "CDK2-201";	ENSECAG00000021177	ENSECAT00000022506	1	CDK2	protein_coding	CDK2-201			6	72325035	80325035	8000000	BIEC2_1186704	76325035	4	distance	2651054	2651054
6	protein_coding	start_codon	73673981	73673983	.	+	0	gene_id "ENSECAG00000021177"; transcript_id "ENSECAT00000022506"; exon_number "1"; gene_name "CDK2"; gene_biotype "protein_coding"; transcript_name "CDK2-201";	ENSECAG00000021177	ENSECAT00000022506	1	CDK2	protein_coding	CDK2-201			6	72325035	80325035	8000000	BIEC2_1186704	76325035	3	finish status	2651054	2651054
6	protein_coding	start_codon	73651589	73651591	.	+	0	gene_id "ENSECAG00000011968"; transcript_id "ENSECAT00000013121"; exon_number "1"; gene_name "DGKA"; gene_biotype "protein_coding"; transcript_name "DGKA-201";	ENSECAG00000011968	ENSECAT00000013121	1	DGKA	protein_coding	DGKA-201			6	72325035	80325035	8000000	BIEC2_1186704	76325035	4	distance	2673446	2673446
6	protein_coding	start_codon	73651589	73651591	.	+	0	gene_id "ENSECAG00000011968"; transcript_id "ENSECAT00000013121"; exon_number "1"; gene_name "DGKA"; gene_biotype "protein_coding"; transcript_name "DGKA-201";	ENSECAG00000011968	ENSECAT00000013121	1	DGKA	protein_coding	DGKA-201			6	72325035	80325035	8000000	BIEC2_1186704	76325035	3	finish status	2673446	2673446
6	protein_coding	start_codon	73642192	73642194	.	-	0	gene_id "ENSECAG00000011870"; transcript_id "ENSECAT00000012269"; exon_number "1"; gene_name "WIBG"; gene_biotype "protein_coding"; transcript_name "WIBG-201";	ENSECAG00000011870	ENSECAT00000012269	1	WIBG	protein_coding	WIBG-201			6	72325035	80325035	8000000	BIEC2_1186704	76325035	4	distance	2682843	2682843
6	protein_coding	start_codon	73642192	73642194	.	-	0	gene_id "ENSECAG00000011870"; transcript_id "ENSECAT00000012269"; exon_number "1"; gene_name "WIBG"; gene_biotype "protein_coding"; transcript_name "WIBG-201";	ENSECAG00000011870	ENSECAT00000012269	1	WIBG	protein_coding	WIBG-201			6	72325035	80325035	8000000	BIEC2_1186704	76325035	3	finish status	2682843	2682843
6	protein_coding	start_codon	73603587	73603589	.	-	0	gene_id "ENSECAG00000010967"; transcript_id "ENSECAT00000011406"; exon_number "1"; gene_name "MMP19"; gene_biotype "protein_coding"; transcript_name "MMP19-201";	ENSECAG00000010967	ENSECAT00000011406	1	MMP19	protein_coding	MMP19-201			6	72325035	80325035	8000000	BIEC2_1186704	76325035	4	distance	2721448	2721448
6	protein_coding	start_codon	73603587	73603589	.	-	0	gene_id "ENSECAG00000010967"; transcript_id "ENSECAT00000011406"; exon_number "1"; gene_name "MMP19"; gene_biotype "protein_coding"; transcript_name "MMP19-201";	ENSECAG00000010967	ENSECAT00000011406	1	MMP19	protein_coding	MMP19-201			6	72325035	80325035	8000000	BIEC2_1186704	76325035	3	finish status	2721448	2721448
6	protein_coding	start_codon	73594757	73594759	.	+	0	gene_id "ENSECAG00000010752"; transcript_id "ENSECAT00000011075"; exon_number "1"; gene_biotype "protein_coding";	ENSECAG00000010752	ENSECAT00000011075	1	protein_coding					6	72325035	80325035	8000000	BIEC2_1186704	76325035	4	distance	2730278	2730278
6	protein_coding	start_codon	73594757	73594759	.	+	0	gene_id "ENSECAG00000010752"; transcript_id "ENSECAT00000011075"; exon_number "1"; gene_biotype "protein_coding";	ENSECAG00000010752	ENSECAT00000011075	1	protein_coding					6	72325035	80325035	8000000	BIEC2_1186704	76325035	3	finish status	2730278	2730278
6	protein_coding	start_codon	73591513	73591515	.	-	0	gene_id "ENSECAG00000009286"; transcript_id "ENSECAT00000009591"; exon_number "1"; gene_biotype "protein_coding";	ENSECAG00000009286	ENSECAT00000009591	1	protein_coding					6	72325035	80325035	8000000	BIEC2_1186704	76325035	4	distance	2733522	2733522
6	protein_coding	start_codon	73591513	73591515	.	-	0	gene_id "ENSECAG00000009286"; transcript_id "ENSECAT00000009591"; exon_number "1"; gene_biotype "protein_coding";	ENSECAG00000009286	ENSECAT00000009591	1	protein_coding					6	72325035	80325035	8000000	BIEC2_1186704	76325035	3	finish status	2733522	2733522
6	protein_coding	start_codon	73583811	73583813	.	+	0	gene_id "ENSECAG00000008558"; transcript_id "ENSECAT00000008722"; exon_number "1"; gene_name "ORMDL2"; gene_biotype "protein_coding"; transcript_name "ORMDL2-201";	ENSECAG00000008558	ENSECAT00000008722	1	ORMDL2	protein_coding	ORMDL2-201			6	72325035	80325035	8000000	BIEC2_1186704	76325035	4	distance	2741224	2741224
6	protein_coding	start_codon	73583811	73583813	.	+	0	gene_id "ENSECAG00000008558"; transcript_id "ENSECAT00000008722"; exon_number "1"; gene_name "ORMDL2"; gene_biotype "protein_coding"; transcript_name "ORMDL2-201";	ENSECAG00000008558	ENSECAT00000008722	1	ORMDL2	protein_coding	ORMDL2-201			6	72325035	80325035	8000000	BIEC2_1186704	76325035	3	finish status	2741224	2741224
6	protein_coding	start_codon	73582478	73582480	.	-	0	gene_id "ENSECAG00000000708"; transcript_id "ENSECAT00000001674"; exon_number "1"; gene_name "SARNP"; gene_biotype "protein_coding"; transcript_name "SARNP-201";	ENSECAG00000000708	ENSECAT00000001674	1	SARNP	protein_coding	SARNP-201			6	72325035	80325035	8000000	BIEC2_1186704	76325035	4	distance	2742557	2742557
6	protein_coding	start_codon	73582478	73582480	.	-	0	gene_id "ENSECAG00000000708"; transcript_id "ENSECAT00000001674"; exon_number "1"; gene_name "SARNP"; gene_biotype "protein_coding"; transcript_name "SARNP-201";	ENSECAG00000000708	ENSECAT00000001674	1	SARNP	protein_coding	SARNP-201			6	72325035	80325035	8000000	BIEC2_1186704	76325035	3	finish status	2742557	2742557
6	protein_coding	start_codon	73514780	73514782	.	-	0	gene_id "ENSECAG00000020385"; transcript_id "ENSECAT00000021645"; exon_number "1"; gene_name "CD63"; gene_biotype "protein_coding"; transcript_name "CD63-201";	ENSECAG00000020385	ENSECAT00000021645	1	CD63	protein_coding	CD63-201			6	72325035	80325035	8000000	BIEC2_1186704	76325035	4	distance	2810255	2810255
6	protein_coding	start_codon	73514780	73514782	.	-	0	gene_id "ENSECAG00000020385"; transcript_id "ENSECAT00000021645"; exon_number "1"; gene_name "CD63"; gene_biotype "protein_coding"; transcript_name "CD63-201";	ENSECAG00000020385	ENSECAT00000021645	1	CD63	protein_coding	CD63-201			6	72325035	80325035	8000000	BIEC2_1186704	76325035	3	finish status	2810255	2810255
6	protein_coding	start_codon	73508621	73508623	.	+	0	gene_id "ENSECAG00000019692"; transcript_id "ENSECAT00000020962"; exon_number "1"; gene_name "RDH5"; gene_biotype "protein_coding"; transcript_name "RDH5-201";	ENSECAG00000019692	ENSECAT00000020962	1	RDH5	protein_coding	RDH5-201			6	72325035	80325035	8000000	BIEC2_1186704	76325035	4	distance	2816414	2816414
6	protein_coding	start_codon	73508621	73508623	.	+	0	gene_id "ENSECAG00000019692"; transcript_id "ENSECAT00000020962"; exon_number "1"; gene_name "RDH5"; gene_biotype "protein_coding"; transcript_name "RDH5-201";	ENSECAG00000019692	ENSECAT00000020962	1	RDH5	protein_coding	RDH5-201			6	72325035	80325035	8000000	BIEC2_1186704	76325035	3	finish status	2816414	2816414
6	protein_coding	start_codon	73503745	73503747	.	+	0	gene_id "ENSECAG00000019392"; transcript_id "ENSECAT00000020603"; exon_number "1"; gene_biotype "protein_coding";	ENSECAG00000019392	ENSECAT00000020603	1	protein_coding					6	72325035	80325035	8000000	BIEC2_1186704	76325035	4	distance	2821290	2821290
6	protein_coding	start_codon	73503745	73503747	.	+	0	gene_id "ENSECAG00000019392"; transcript_id "ENSECAT00000020603"; exon_number "1"; gene_biotype "protein_coding";	ENSECAG00000019392	ENSECAT00000020603	1	protein_coding					6	72325035	80325035	8000000	BIEC2_1186704	76325035	3	finish status	2821290	2821290
6	protein_coding	start_codon	73497023	73497025	.	-	0	gene_id "ENSECAG00000011735"; transcript_id "ENSECAT00000012376"; exon_number "1"; gene_name "ITGA7"; gene_biotype "protein_coding"; transcript_name "ITGA7-201";	ENSECAG00000011735	ENSECAT00000012376	1	ITGA7	protein_coding	ITGA7-201			6	72325035	80325035	8000000	BIEC2_1186704	76325035	4	distance	2828012	2828012
6	protein_coding	start_codon	73497023	73497025	.	-	0	gene_id "ENSECAG00000011735"; transcript_id "ENSECAT00000012376"; exon_number "1"; gene_name "ITGA7"; gene_biotype "protein_coding"; transcript_name "ITGA7-201";	ENSECAG00000011735	ENSECAT00000012376	1	ITGA7	protein_coding	ITGA7-201			6	72325035	80325035	8000000	BIEC2_1186704	76325035	3	finish status	2828012	2828012
6	protein_coding	start_codon	73474600	73474602	.	+	0	gene_id "ENSECAG00000011720"; transcript_id "ENSECAT00000012083"; exon_number "1"; gene_name "METTL7B"; gene_biotype "protein_coding"; transcript_name "METTL7B-201";	ENSECAG00000011720	ENSECAT00000012083	1	METTL7B	protein_coding	METTL7B-201			6	72325035	80325035	8000000	BIEC2_1186704	76325035	4	distance	2850435	2850435
6	protein_coding	start_codon	73474600	73474602	.	+	0	gene_id "ENSECAG00000011720"; transcript_id "ENSECAT00000012083"; exon_number "1"; gene_name "METTL7B"; gene_biotype "protein_coding"; transcript_name "METTL7B-201";	ENSECAG00000011720	ENSECAT00000012083	1	METTL7B	protein_coding	METTL7B-201			6	72325035	80325035	8000000	BIEC2_1186704	76325035	3	finish status	2850435	2850435
6	protein_coding	start_codon	73389743	73389745	.	+	0	gene_id "ENSECAG00000006439"; transcript_id "ENSECAT00000006401"; exon_number "1"; gene_biotype "protein_coding";	ENSECAG00000006439	ENSECAT00000006401	1	protein_coding					6	72325035	80325035	8000000	BIEC2_1186704	76325035	4	distance	2935292	2935292
6	protein_coding	start_codon	73389743	73389745	.	+	0	gene_id "ENSECAG00000006439"; transcript_id "ENSECAT00000006401"; exon_number "1"; gene_biotype "protein_coding";	ENSECAG00000006439	ENSECAT00000006401	1	protein_coding					6	72325035	80325035	8000000	BIEC2_1186704	76325035	3	finish status	2935292	2935292
6	protein_coding	start_codon	73374630	73374632	.	+	0	gene_id "ENSECAG00000006332"; transcript_id "ENSECAT00000006362"; exon_number "1"; gene_biotype "protein_coding";	ENSECAG00000006332	ENSECAT00000006362	1	protein_coding					6	72325035	80325035	8000000	BIEC2_1186704	76325035	4	distance	2950405	2950405
6	protein_coding	start_codon	73374630	73374632	.	+	0	gene_id "ENSECAG00000006332"; transcript_id "ENSECAT00000006362"; exon_number "1"; gene_biotype "protein_coding";	ENSECAG00000006332	ENSECAT00000006362	1	protein_coding					6	72325035	80325035	8000000	BIEC2_1186704	76325035	3	finish status	2950405	2950405
6	protein_coding	start_codon	73331203	73331205	.	+	0	gene_id "ENSECAG00000006172"; transcript_id "ENSECAT00000006212"; exon_number "1"; gene_biotype "protein_coding";	ENSECAG00000006172	ENSECAT00000006212	1	protein_coding					6	72325035	80325035	8000000	BIEC2_1186704	76325035	4	distance	2993832	2993832
6	protein_coding	start_codon	73331203	73331205	.	+	0	gene_id "ENSECAG00000006172"; transcript_id "ENSECAT00000006212"; exon_number "1"; gene_biotype "protein_coding";	ENSECAG00000006172	ENSECAT00000006212	1	protein_coding					6	72325035	80325035	8000000	BIEC2_1186704	76325035	3	finish status	2993832	2993832
6	protein_coding	start_codon	73304204	73304206	.	-	0	gene_id "ENSECAG00000006140"; transcript_id "ENSECAT00000006089"; exon_number "1"; gene_biotype "protein_coding";	ENSECAG00000006140	ENSECAT00000006089	1	protein_coding					6	72325035	80325035	8000000	BIEC2_1186704	76325035	4	distance	3020831	3020831
6	protein_coding	start_codon	73304204	73304206	.	-	0	gene_id "ENSECAG00000006140"; transcript_id "ENSECAT00000006089"; exon_number "1"; gene_biotype "protein_coding";	ENSECAG00000006140	ENSECAT00000006089	1	protein_coding					6	72325035	80325035	8000000	BIEC2_1186704	76325035	3	finish status	3020831	3020831
6	protein_coding	start_codon	73267434	73267436	.	-	0	gene_id "ENSECAG00000006119"; transcript_id "ENSECAT00000006052"; exon_number "1"; gene_biotype "protein_coding";	ENSECAG00000006119	ENSECAT00000006052	1	protein_coding					6	72325035	80325035	8000000	BIEC2_1186704	76325035	4	distance	3057601	3057601
6	protein_coding	start_codon	73267434	73267436	.	-	0	gene_id "ENSECAG00000006119"; transcript_id "ENSECAT00000006052"; exon_number "1"; gene_biotype "protein_coding";	ENSECAG00000006119	ENSECAT00000006052	1	protein_coding					6	72325035	80325035	8000000	BIEC2_1186704	76325035	3	finish status	3057601	3057601
6	protein_coding	start_codon	73239196	73239198	.	-	0	gene_id "ENSECAG00000005841"; transcript_id "ENSECAT00000006033"; exon_number "1"; gene_biotype "protein_coding";	ENSECAG00000005841	ENSECAT00000006033	1	protein_coding					6	72325035	80325035	8000000	BIEC2_1186704	76325035	4	distance	3085839	3085839
6	protein_coding	start_codon	73239196	73239198	.	-	0	gene_id "ENSECAG00000005841"; transcript_id "ENSECAT00000006033"; exon_number "1"; gene_biotype "protein_coding";	ENSECAG00000005841	ENSECAT00000006033	1	protein_coding					6	72325035	80325035	8000000	BIEC2_1186704	76325035	3	finish status	3085839	3085839
6	protein_coding	start_codon	73146235	73146237	.	-	0	gene_id "ENSECAG00000005756"; transcript_id "ENSECAT00000005736"; exon_number "1"; gene_biotype "protein_coding";	ENSECAG00000005756	ENSECAT00000005736	1	protein_coding					6	72325035	80325035	8000000	BIEC2_1186704	76325035	4	distance	3178800	3178800
6	protein_coding	start_codon	73146235	73146237	.	-	0	gene_id "ENSECAG00000005756"; transcript_id "ENSECAT00000005736"; exon_number "1"; gene_biotype "protein_coding";	ENSECAG00000005756	ENSECAT00000005736	1	protein_coding					6	72325035	80325035	8000000	BIEC2_1186704	76325035	3	finish status	3178800	3178800
6	protein_coding	start_codon	73072027	73072029	.	-	0	gene_id "ENSECAG00000005541"; transcript_id "ENSECAT00000005650"; exon_number "1"; gene_biotype "protein_coding";	ENSECAG00000005541	ENSECAT00000005650	1	protein_coding					6	72325035	80325035	8000000	BIEC2_1186704	76325035	4	distance	3253008	3253008
6	protein_coding	start_codon	73072027	73072029	.	-	0	gene_id "ENSECAG00000005541"; transcript_id "ENSECAT00000005650"; exon_number "1"; gene_biotype "protein_coding";	ENSECAG00000005541	ENSECAT00000005650	1	protein_coding					6	72325035	80325035	8000000	BIEC2_1186704	76325035	3	finish status	3253008	3253008
6	protein_coding	start_codon	73007801	73007803	.	-	0	gene_id "ENSECAG00000005504"; transcript_id "ENSECAT00000005425"; exon_number "1"; gene_biotype "protein_coding";	ENSECAG00000005504	ENSECAT00000005425	1	protein_coding					6	72325035	80325035	8000000	BIEC2_1186704	76325035	4	distance	3317234	3317234
6	protein_coding	start_codon	73007801	73007803	.	-	0	gene_id "ENSECAG00000005504"; transcript_id "ENSECAT00000005425"; exon_number "1"; gene_biotype "protein_coding";	ENSECAG00000005504	ENSECAT00000005425	1	protein_coding					6	72325035	80325035	8000000	BIEC2_1186704	76325035	3	finish status	3317234	3317234
6	protein_coding	start_codon	72988817	72988819	.	+	0	gene_id "ENSECAG00000005404"; transcript_id "ENSECAT00000005379"; exon_number "1"; gene_name "OR6C70"; gene_biotype "protein_coding"; transcript_name "OR6C70-201";	ENSECAG00000005404	ENSECAT00000005379	1	OR6C70	protein_coding	OR6C70-201			6	72325035	80325035	8000000	BIEC2_1186704	76325035	4	distance	3336218	3336218
6	protein_coding	start_codon	72988817	72988819	.	+	0	gene_id "ENSECAG00000005404"; transcript_id "ENSECAT00000005379"; exon_number "1"; gene_name "OR6C70"; gene_biotype "protein_coding"; transcript_name "OR6C70-201";	ENSECAG00000005404	ENSECAT00000005379	1	OR6C70	protein_coding	OR6C70-201			6	72325035	80325035	8000000	BIEC2_1186704	76325035	3	finish status	3336218	3336218
6	protein_coding	start_codon	72968003	72968005	.	-	0	gene_id "ENSECAG00000005371"; transcript_id "ENSECAT00000005281"; exon_number "1"; gene_biotype "protein_coding";	ENSECAG00000005371	ENSECAT00000005281	1	protein_coding					6	72325035	80325035	8000000	BIEC2_1186704	76325035	4	distance	3357032	3357032
6	protein_coding	start_codon	72968003	72968005	.	-	0	gene_id "ENSECAG00000005371"; transcript_id "ENSECAT00000005281"; exon_number "1"; gene_biotype "protein_coding";	ENSECAG00000005371	ENSECAT00000005281	1	protein_coding					6	72325035	80325035	8000000	BIEC2_1186704	76325035	3	finish status	3357032	3357032
6	protein_coding	start_codon	72936405	72936407	.	-	0	gene_id "ENSECAG00000005347"; transcript_id "ENSECAT00000005242"; exon_number "1"; gene_biotype "protein_coding";	ENSECAG00000005347	ENSECAT00000005242	1	protein_coding					6	72325035	80325035	8000000	BIEC2_1186704	76325035	4	distance	3388630	3388630
6	protein_coding	start_codon	72936405	72936407	.	-	0	gene_id "ENSECAG00000005347"; transcript_id "ENSECAT00000005242"; exon_number "1"; gene_biotype "protein_coding";	ENSECAG00000005347	ENSECAT00000005242	1	protein_coding					6	72325035	80325035	8000000	BIEC2_1186704	76325035	3	finish status	3388630	3388630
6	protein_coding	start_codon	72901839	72901841	.	-	0	gene_id "ENSECAG00000005283"; transcript_id "ENSECAT00000005164"; exon_number "1"; gene_biotype "protein_coding";	ENSECAG00000005283	ENSECAT00000005164	1	protein_coding					6	72325035	80325035	8000000	BIEC2_1186704	76325035	4	distance	3423196	3423196
6	protein_coding	start_codon	72901839	72901841	.	-	0	gene_id "ENSECAG00000005283"; transcript_id "ENSECAT00000005164"; exon_number "1"; gene_biotype "protein_coding";	ENSECAG00000005283	ENSECAT00000005164	1	protein_coding					6	72325035	80325035	8000000	BIEC2_1186704	76325035	3	finish status	3423196	3423196
6	protein_coding	start_codon	72887002	72887004	.	+	0	gene_id "ENSECAG00000005262"; transcript_id "ENSECAT00000005134"; exon_number "1"; gene_biotype "protein_coding";	ENSECAG00000005262	ENSECAT00000005134	1	protein_coding					6	72325035	80325035	8000000	BIEC2_1186704	76325035	4	distance	3438033	3438033
6	protein_coding	start_codon	72887002	72887004	.	+	0	gene_id "ENSECAG00000005262"; transcript_id "ENSECAT00000005134"; exon_number "1"; gene_biotype "protein_coding";	ENSECAG00000005262	ENSECAT00000005134	1	protein_coding					6	72325035	80325035	8000000	BIEC2_1186704	76325035	3	finish status	3438033	3438033
6	protein_coding	start_codon	72864477	72864479	.	+	0	gene_id "ENSECAG00000005223"; transcript_id "ENSECAT00000005127"; exon_number "1"; gene_biotype "protein_coding";	ENSECAG00000005223	ENSECAT00000005127	1	protein_coding					6	72325035	80325035	8000000	BIEC2_1186704	76325035	4	distance	3460558	3460558
6	protein_coding	start_codon	72864477	72864479	.	+	0	gene_id "ENSECAG00000005223"; transcript_id "ENSECAT00000005127"; exon_number "1"; gene_biotype "protein_coding";	ENSECAG00000005223	ENSECAT00000005127	1	protein_coding					6	72325035	80325035	8000000	BIEC2_1186704	76325035	3	finish status	3460558	3460558
6	protein_coding	start_codon	72849274	72849276	.	+	0	gene_id "ENSECAG00000005137"; transcript_id "ENSECAT00000005081"; exon_number "1"; gene_biotype "protein_coding";	ENSECAG00000005137	ENSECAT00000005081	1	protein_coding					6	72325035	80325035	8000000	BIEC2_1186704	76325035	4	distance	3475761	3475761
6	protein_coding	start_codon	72849274	72849276	.	+	0	gene_id "ENSECAG00000005137"; transcript_id "ENSECAT00000005081"; exon_number "1"; gene_biotype "protein_coding";	ENSECAG00000005137	ENSECAT00000005081	1	protein_coding					6	72325035	80325035	8000000	BIEC2_1186704	76325035	3	finish status	3475761	3475761
6	protein_coding	start_codon	72817555	72817557	.	+	0	gene_id "ENSECAG00000005072"; transcript_id "ENSECAT00000004995"; exon_number "1"; gene_biotype "protein_coding";	ENSECAG00000005072	ENSECAT00000004995	1	protein_coding					6	72325035	80325035	8000000	BIEC2_1186704	76325035	4	distance	3507480	3507480
6	protein_coding	start_codon	72817555	72817557	.	+	0	gene_id "ENSECAG00000005072"; transcript_id "ENSECAT00000004995"; exon_number "1"; gene_biotype "protein_coding";	ENSECAG00000005072	ENSECAT00000004995	1	protein_coding					6	72325035	80325035	8000000	BIEC2_1186704	76325035	3	finish status	3507480	3507480
6	protein_coding	start_codon	72794865	72794867	.	+	0	gene_id "ENSECAG00000004984"; transcript_id "ENSECAT00000004926"; exon_number "1"; gene_biotype "protein_coding";	ENSECAG00000004984	ENSECAT00000004926	1	protein_coding					6	72325035	80325035	8000000	BIEC2_1186704	76325035	4	distance	3530170	3530170
6	protein_coding	start_codon	72794865	72794867	.	+	0	gene_id "ENSECAG00000004984"; transcript_id "ENSECAT00000004926"; exon_number "1"; gene_biotype "protein_coding";	ENSECAG00000004984	ENSECAT00000004926	1	protein_coding					6	72325035	80325035	8000000	BIEC2_1186704	76325035	3	finish status	3530170	3530170
6	protein_coding	start_codon	72766984	72766986	.	+	0	gene_id "ENSECAG00000004889"; transcript_id "ENSECAT00000004808"; exon_number "1"; gene_biotype "protein_coding";	ENSECAG00000004889	ENSECAT00000004808	1	protein_coding					6	72325035	80325035	8000000	BIEC2_1186704	76325035	4	distance	3558051	3558051
6	protein_coding	start_codon	72766984	72766986	.	+	0	gene_id "ENSECAG00000004889"; transcript_id "ENSECAT00000004808"; exon_number "1"; gene_biotype "protein_coding";	ENSECAG00000004889	ENSECAT00000004808	1	protein_coding					6	72325035	80325035	8000000	BIEC2_1186704	76325035	3	finish status	3558051	3558051
6	protein_coding	start_codon	72699449	72699451	.	+	0	gene_id "ENSECAG00000004825"; transcript_id "ENSECAT00000004694"; exon_number "1"; gene_biotype "protein_coding";	ENSECAG00000004825	ENSECAT00000004694	1	protein_coding					6	72325035	80325035	8000000	BIEC2_1186704	76325035	4	distance	3625586	3625586
6	protein_coding	start_codon	72699449	72699451	.	+	0	gene_id "ENSECAG00000004825"; transcript_id "ENSECAT00000004694"; exon_number "1"; gene_biotype "protein_coding";	ENSECAG00000004825	ENSECAT00000004694	1	protein_coding					6	72325035	80325035	8000000	BIEC2_1186704	76325035	3	finish status	3625586	3625586
6	protein_coding	start_codon	72652108	72652110	.	-	0	gene_id "ENSECAG00000004693"; transcript_id "ENSECAT00000004632"; exon_number "1"; gene_biotype "protein_coding";	ENSECAG00000004693	ENSECAT00000004632	1	protein_coding					6	72325035	80325035	8000000	BIEC2_1186704	76325035	4	distance	3672927	3672927
6	protein_coding	start_codon	72652108	72652110	.	-	0	gene_id "ENSECAG00000004693"; transcript_id "ENSECAT00000004632"; exon_number "1"; gene_biotype "protein_coding";	ENSECAG00000004693	ENSECAT00000004632	1	protein_coding					6	72325035	80325035	8000000	BIEC2_1186704	76325035	3	finish status	3672927	3672927
6	protein_coding	start_codon	72610470	72610472	.	-	0	gene_id "ENSECAG00000004561"; transcript_id "ENSECAT00000004484"; exon_number "1"; gene_name "OR6C75"; gene_biotype "protein_coding"; transcript_name "OR6C75-201";	ENSECAG00000004561	ENSECAT00000004484	1	OR6C75	protein_coding	OR6C75-201			6	72325035	80325035	8000000	BIEC2_1186704	76325035	4	distance	3714565	3714565
6	protein_coding	start_codon	72610470	72610472	.	-	0	gene_id "ENSECAG00000004561"; transcript_id "ENSECAT00000004484"; exon_number "1"; gene_name "OR6C75"; gene_biotype "protein_coding"; transcript_name "OR6C75-201";	ENSECAG00000004561	ENSECAT00000004484	1	OR6C75	protein_coding	OR6C75-201			6	72325035	80325035	8000000	BIEC2_1186704	76325035	3	finish status	3714565	3714565
6	protein_coding	start_codon	72584244	72584246	.	-	0	gene_id "ENSECAG00000004509"; transcript_id "ENSECAT00000004402"; exon_number "1"; gene_biotype "protein_coding";	ENSECAG00000004509	ENSECAT00000004402	1	protein_coding					6	72325035	80325035	8000000	BIEC2_1186704	76325035	4	distance	3740791	3740791
6	protein_coding	start_codon	72584244	72584246	.	-	0	gene_id "ENSECAG00000004509"; transcript_id "ENSECAT00000004402"; exon_number "1"; gene_biotype "protein_coding";	ENSECAG00000004509	ENSECAT00000004402	1	protein_coding					6	72325035	80325035	8000000	BIEC2_1186704	76325035	3	finish status	3740791	3740791
6	protein_coding	start_codon	72552234	72552236	.	+	0	gene_id "ENSECAG00000004430"; transcript_id "ENSECAT00000004340"; exon_number "1"; gene_biotype "protein_coding";	ENSECAG00000004430	ENSECAT00000004340	1	protein_coding					6	72325035	80325035	8000000	BIEC2_1186704	76325035	4	distance	3772801	3772801
6	protein_coding	start_codon	72552234	72552236	.	+	0	gene_id "ENSECAG00000004430"; transcript_id "ENSECAT00000004340"; exon_number "1"; gene_biotype "protein_coding";	ENSECAG00000004430	ENSECAT00000004340	1	protein_coding					6	72325035	80325035	8000000	BIEC2_1186704	76325035	3	finish status	3772801	3772801
6	protein_coding	start_codon	72544712	72544714	.	-	0	gene_id "ENSECAG00000010034"; transcript_id "ENSECAT00000010312"; exon_number "1"; gene_biotype "protein_coding";	ENSECAG00000010034	ENSECAT00000010312	1	protein_coding					6	72325035	80325035	8000000	BIEC2_1186704	76325035	4	distance	3780323	3780323
6	protein_coding	start_codon	72544712	72544714	.	-	0	gene_id "ENSECAG00000010034"; transcript_id "ENSECAT00000010312"; exon_number "1"; gene_biotype "protein_coding";	ENSECAG00000010034	ENSECAT00000010312	1	protein_coding					6	72325035	80325035	8000000	BIEC2_1186704	76325035	3	finish status	3780323	3780323
6	protein_coding	start_codon	72493270	72493272	.	-	0	gene_id "ENSECAG00000004348"; transcript_id "ENSECAT00000004223"; exon_number "1"; gene_biotype "protein_coding";	ENSECAG00000004348	ENSECAT00000004223	1	protein_coding					6	72325035	80325035	8000000	BIEC2_1186704	76325035	4	distance	3831765	3831765
6	protein_coding	start_codon	72493270	72493272	.	-	0	gene_id "ENSECAG00000004348"; transcript_id "ENSECAT00000004223"; exon_number "1"; gene_biotype "protein_coding";	ENSECAG00000004348	ENSECAT00000004223	1	protein_coding					6	72325035	80325035	8000000	BIEC2_1186704	76325035	3	finish status	3831765	3831765
6	protein_coding	start_codon	72476218	72476220	.	+	0	gene_id "ENSECAG00000004088"; transcript_id "ENSECAT00000004179"; exon_number "1"; gene_name "OR6C6"; gene_biotype "protein_coding"; transcript_name "OR6C6-201";	ENSECAG00000004088	ENSECAT00000004179	1	OR6C6	protein_coding	OR6C6-201			6	72325035	80325035	8000000	BIEC2_1186704	76325035	4	distance	3848817	3848817
6	protein_coding	start_codon	72476218	72476220	.	+	0	gene_id "ENSECAG00000004088"; transcript_id "ENSECAT00000004179"; exon_number "1"; gene_name "OR6C6"; gene_biotype "protein_coding"; transcript_name "OR6C6-201";	ENSECAG00000004088	ENSECAT00000004179	1	OR6C6	protein_coding	OR6C6-201			6	72325035	80325035	8000000	BIEC2_1186704	76325035	3	finish status	3848817	3848817
6	protein_coding	start_codon	72395212	72395214	.	-	0	gene_id "ENSECAG00000003958"; transcript_id "ENSECAT00000003881"; exon_number "1"; gene_biotype "protein_coding";	ENSECAG00000003958	ENSECAT00000003881	1	protein_coding					6	72325035	80325035	8000000	BIEC2_1186704	76325035	4	distance	3929823	3929823
6	protein_coding	start_codon	72395212	72395214	.	-	0	gene_id "ENSECAG00000003958"; transcript_id "ENSECAT00000003881"; exon_number "1"; gene_biotype "protein_coding";	ENSECAG00000003958	ENSECAT00000003881	1	protein_coding					6	72325035	80325035	8000000	BIEC2_1186704	76325035	3	finish status	3929823	3929823
6	protein_coding	start_codon	72387204	72387206	.	-	0	gene_id "ENSECAG00000003912"; transcript_id "ENSECAT00000003786"; exon_number "1"; gene_biotype "protein_coding";	ENSECAG00000003912	ENSECAT00000003786	1	protein_coding					6	72325035	80325035	8000000	BIEC2_1186704	76325035	4	distance	3937831	3937831
6	protein_coding	start_codon	72387204	72387206	.	-	0	gene_id "ENSECAG00000003912"; transcript_id "ENSECAT00000003786"; exon_number "1"; gene_biotype "protein_coding";	ENSECAG00000003912	ENSECAT00000003786	1	protein_coding					6	72325035	80325035	8000000	BIEC2_1186704	76325035	3	finish status	3937831	3937831
6	protein_coding	start_codon	72377597	72377599	.	-	0	gene_id "ENSECAG00000003881"; transcript_id "ENSECAT00000003735"; exon_number "1"; gene_name "OR6C3"; gene_biotype "protein_coding"; transcript_name "OR6C3-201";	ENSECAG00000003881	ENSECAT00000003735	1	OR6C3	protein_coding	OR6C3-201			6	72325035	80325035	8000000	BIEC2_1186704	76325035	4	distance	3947438	3947438
6	protein_coding	start_codon	72377597	72377599	.	-	0	gene_id "ENSECAG00000003881"; transcript_id "ENSECAT00000003735"; exon_number "1"; gene_name "OR6C3"; gene_biotype "protein_coding"; transcript_name "OR6C3-201";	ENSECAG00000003881	ENSECAT00000003735	1	OR6C3	protein_coding	OR6C3-201			6	72325035	80325035	8000000	BIEC2_1186704	76325035	3	finish status	3947438	3947438
6	protein_coding	start_codon	72345019	72345021	.	+	0	gene_id "ENSECAG00000003843"; transcript_id "ENSECAT00000003697"; exon_number "1"; gene_biotype "protein_coding";	ENSECAG00000003843	ENSECAT00000003697	1	protein_coding					6	72325035	80325035	8000000	BIEC2_1186704	76325035	4	distance	3980016	3980016
6	protein_coding	start_codon	72345019	72345021	.	+	0	gene_id "ENSECAG00000003843"; transcript_id "ENSECAT00000003697"; exon_number "1"; gene_biotype "protein_coding";	ENSECAG00000003843	ENSECAT00000003697	1	protein_coding					6	72325035	80325035	8000000	BIEC2_1186704	76325035	3	finish status	3980016	3980016
7	protein_coding	start_codon	6218583	6218585	.	+	0	gene_id "ENSECAG00000017667"; transcript_id "ENSECAT00000018614"; exon_number "1"; gene_name "ENDOD1"; gene_biotype "protein_coding"; transcript_name "ENDOD1-201";	ENSECAG00000017667	ENSECAT00000018614	1	ENDOD1	gene_biotype "protein_coding"	ENDOD1-201			7	2283266	10283266		BIEC2_977605	6283266	2	finish status	64683	64683
7	protein_coding	start_codon	6361309	6361311	.	-	0	gene_id "ENSECAG00000017743"; transcript_id "ENSECAT00000019087"; exon_number "1"; gene_name "SESN3"; gene_biotype "protein_coding"; transcript_name "SESN3-201";	ENSECAG00000017743	ENSECAT00000019087	1	SESN3	gene_biotype "protein_coding"	SESN3-201			7	2283266	10283266		BIEC2_977605	6283266	2	finish status	-78043	78043
7	protein_coding	start_codon	6361309	6361311	.	-	0	gene_id "ENSECAG00000017743"; transcript_id "ENSECAT00000019196"; exon_number "1"; gene_name "SESN3"; gene_biotype "protein_coding"; transcript_name "SESN3-202";	ENSECAG00000017743	ENSECAT00000019196	1	SESN3	gene_biotype "protein_coding"	SESN3-202			7	2283266	10283266		BIEC2_977605	6283266	2	finish status	-78043	78043
7	protein_coding	start_codon	6173437	6173439	.	+	0	gene_id "ENSECAG00000017583"; transcript_id "ENSECAT00000018537"; exon_number "1"; gene_biotype "protein_coding";	ENSECAG00000017583	ENSECAT00000018537	1	protein_coding					7	2283266	10283266		BIEC2_977605	6283266	2	finish status	109829	109829
7	protein_coding	start_codon	6140766	6140768	.	-	0	gene_id "ENSECAG00000013314"; transcript_id "ENSECAT00000014032"; exon_number "1"; gene_name "CWC15"; gene_biotype "protein_coding"; transcript_name "CWC15-201";	ENSECAG00000013314	ENSECAT00000014032	1	CWC15	gene_biotype "protein_coding"	CWC15-201			7	2283266	10283266		BIEC2_977605	6283266	2	finish status	142500	142500
7	protein_coding	start_codon	5802719	5802721	.	+	0	gene_id "ENSECAG00000024385"; transcript_id "ENSECAT00000026352"; exon_number "1"; gene_name "PIWIL4"; gene_biotype "protein_coding"; transcript_name "PIWIL4-201";	ENSECAG00000024385	ENSECAT00000026352	1	PIWIL4	gene_biotype "protein_coding"	PIWIL4-201			7	2283266	10283266		BIEC2_977605	6283266	2	finish status	480547	480547
7	protein_coding	start_codon	5726770	5726772	.	+	0	gene_id "ENSECAG00000024188"; transcript_id "ENSECAT00000025971"; exon_number "1"; gene_name "ANKRD49"; gene_biotype "protein_coding"; transcript_name "ANKRD49-201";	ENSECAG00000024188	ENSECAT00000025971	1	ANKRD49	gene_biotype "protein_coding"	ANKRD49-201			7	2283266	10283266		BIEC2_977605	6283266	2	finish status	556496	556496
7	protein_coding	start_codon	5722980	5722982	.	-	0	gene_id "ENSECAG00000000295"; transcript_id "ENSECAT00000000606"; exon_number "1"; gene_name "MRE11A"; gene_biotype "protein_coding"; transcript_name "MRE11A-201";	ENSECAG00000000295	ENSECAT00000000606	1	MRE11A	gene_biotype "protein_coding"	MRE11A-201			7	2283266	10283266		BIEC2_977605	6283266	2	finish status	560286	560286
7	protein_coding	start_codon	6848255	6848257	.	-	0	gene_id "ENSECAG00000005330"; transcript_id "ENSECAT00000006024"; exon_number "1"; gene_name "FAM76B"; gene_biotype "protein_coding"; transcript_name "FAM76B-201";	ENSECAG00000005330	ENSECAT00000006024	1	FAM76B	gene_biotype "protein_coding"	FAM76B-201			7	2283266	10283266		BIEC2_977605	6283266	2	finish status	-564989	564989
7	protein_coding	start_codon	6849484	6849486	.	+	0	gene_id "ENSECAG00000010938"; transcript_id "ENSECAT00000011477"; exon_number "1"; gene_name "CEP57"; gene_biotype "protein_coding"; transcript_name "CEP57-201";	ENSECAG00000010938	ENSECAT00000011477	1	CEP57	gene_biotype "protein_coding"	CEP57-201			7	2283266	10283266		BIEC2_977605	6283266	2	finish status	-566218	566218
7	protein_coding	start_codon	5646853	5646855	.	-	0	gene_id "ENSECAG00000020552"; transcript_id "ENSECAT00000021881"; exon_number "1"; gene_name "GPR83"; gene_biotype "protein_coding"; transcript_name "GPR83-201";	ENSECAG00000020552	ENSECAT00000021881	1	GPR83	gene_biotype "protein_coding"	GPR83-201			7	2283266	10283266		BIEC2_977605	6283266	2	finish status	636413	636413
7	protein_coding	start_codon	6934884	6934886	.	-	0	gene_id "ENSECAG00000018921"; transcript_id "ENSECAT00000020599"; exon_number "3"; gene_name "MTMR2"; gene_biotype "protein_coding"; transcript_name "MTMR2-201";	ENSECAG00000018921	ENSECAT00000020599	3	MTMR2	gene_biotype "protein_coding"	MTMR2-201			7	2283266	10283266		BIEC2_977605	6283266	2	finish status	-651618	651618
7	protein_coding	start_codon	5590249	5590251	.	+	0	gene_id "ENSECAG00000018927"; transcript_id "ENSECAT00000020044"; exon_number "1"; gene_name "ANGPTL4"; gene_biotype "protein_coding"; transcript_name "ANGPTL4-201";	ENSECAG00000018927	ENSECAT00000020044	1	ANGPTL4	gene_biotype "protein_coding"	ANGPTL4-201			7	2283266	10283266		BIEC2_977605	6283266	2	finish status	693017	693017
7	protein_coding	start_codon	5561317	5561319	.	-	0	gene_id "ENSECAG00000017445"; transcript_id "ENSECAT00000018386"; exon_number "1"; gene_name "KANK3"; gene_biotype "protein_coding"; transcript_name "KANK3-201";	ENSECAG00000017445	ENSECAT00000018386	1	KANK3	gene_biotype "protein_coding"	KANK3-201			7	2283266	10283266		BIEC2_977605	6283266	2	finish status	721949	721949
7	protein_coding	start_codon	5551809	5551811	.	+	0	gene_id "ENSECAG00000017256"; transcript_id "ENSECAT00000018174"; exon_number "1"; gene_name "RPS28"; gene_biotype "protein_coding"; transcript_name "RPS28-201";	ENSECAG00000017256	ENSECAT00000018174	1	RPS28	gene_biotype "protein_coding"	RPS28-201			7	2283266	10283266		BIEC2_977605	6283266	2	finish status	731457	731457
7	protein_coding	start_codon	5513628	5513630	.	+	0	gene_id "ENSECAG00000000369"; transcript_id "ENSECAT00000000448"; exon_number "1"; gene_name "CERS4"; gene_biotype "protein_coding"; transcript_name "CERS4-201";	ENSECAG00000000369	ENSECAT00000000448	1	CERS4	gene_biotype "protein_coding"	CERS4-201			7	2283266	10283266		BIEC2_977605	6283266	2	finish status	769638	769638
7	protein_coding	start_codon	5355357	5355359	.	+	0	gene_id "ENSECAG00000020264"; transcript_id "ENSECAT00000021561"; exon_number "1"; gene_name "CCL25"; gene_biotype "protein_coding"; transcript_name "CCL25-201";	ENSECAG00000020264	ENSECAT00000021561	1	CCL25	gene_biotype "protein_coding"	CCL25-201			7	2283266	10283266		BIEC2_977605	6283266	2	finish status	927909	927909
7	protein_coding	start_codon	5314529	5314531	.	-	0	gene_id "ENSECAG00000019459"; transcript_id "ENSECAT00000020594"; exon_number "1"; gene_name "ELAVL1"; gene_biotype "protein_coding"; transcript_name "ELAVL1-201";	ENSECAG00000019459	ENSECAT00000020594	1	ELAVL1	gene_biotype "protein_coding"	ELAVL1-201			7	2283266	10283266		BIEC2_977605	6283266	2	finish status	968737	968737
7	protein_coding	start_codon	5224162	5224164	.	+	0	gene_id "ENSECAG00000000299"; transcript_id "ENSECAT00000000256"; exon_number "1"; gene_name "LRRC8E"; gene_biotype "protein_coding"; transcript_name "LRRC8E-201";	ENSECAG00000000299	ENSECAT00000000256	1	LRRC8E	gene_biotype "protein_coding"	LRRC8E-201			7	2283266	10283266		BIEC2_977605	6283266	2	finish status	1059104	1059104
7	protein_coding	start_codon	7370235	7370237	.	-	0	gene_id "ENSECAG00000017854"; transcript_id "ENSECAT00000018819"; exon_number "1"; gene_biotype "protein_coding";	ENSECAG00000017854	ENSECAT00000018819	1	protein_coding					7	2283266	10283266		BIEC2_977605	6283266	2	finish status	-1086969	1086969
7	protein_coding	start_codon	5190211	5190213	.	+	0	gene_id "ENSECAG00000023878"; transcript_id "ENSECAT00000025658"; exon_number "1"; gene_name "EVI5L"; gene_biotype "protein_coding"; transcript_name "EVI5L-201";	ENSECAG00000023878	ENSECAT00000025658	1	EVI5L	gene_biotype "protein_coding"	EVI5L-201			7	2283266	10283266		BIEC2_977605	6283266	2	finish status	1093055	1093055
7	protein_coding	start_codon	7403175	7403177	.	-	0	gene_id "ENSECAG00000018064"; transcript_id "ENSECAT00000019170"; exon_number "1"; gene_name "CCDC82"; gene_biotype "protein_coding"; transcript_name "CCDC82-201";	ENSECAG00000018064	ENSECAT00000019170	1	CCDC82	gene_biotype "protein_coding"	CCDC82-201			7	2283266	10283266		BIEC2_977605	6283266	2	finish status	-1119909	1119909
7	protein_coding	start_codon	5106609	5106611	.	-	0	gene_id "ENSECAG00000019488"; transcript_id "ENSECAT00000020709"; exon_number "1"; gene_biotype "protein_coding";	ENSECAG00000019488	ENSECAT00000020709	1	protein_coding					7	2283266	10283266		BIEC2_977605	6283266	2	finish status	1176657	1176657
7	protein_coding	start_codon	7723092	7723094	.	-	0	gene_id "ENSECAG00000001889"; transcript_id "ENSECAT00000001717"; exon_number "1"; gene_biotype "protein_coding";	ENSECAG00000001889	ENSECAT00000001717	1	protein_coding					7	2283266	10283266		BIEC2_977605	6283266	2	finish status	-1439826	1439826
7	protein_coding	start_codon	4722697	4722699	.	+	0	gene_id "ENSECAG00000023310"; transcript_id "ENSECAT00000024976"; exon_number "1"; gene_name "PEX11G"; gene_biotype "protein_coding"; transcript_name "PEX11G-201";	ENSECAG00000023310	ENSECAT00000024976	1	PEX11G	gene_biotype "protein_coding"	PEX11G-201			7	2283266	10283266		BIEC2_977605	6283266	2	finish status	1560569	1560569
7	protein_coding	start_codon	4697512	4697514	.	-	0	gene_id "ENSECAG00000016645"; transcript_id "ENSECAT00000017677"; exon_number "1"; gene_name "MCOLN1"; gene_biotype "protein_coding"; transcript_name "MCOLN1-201";	ENSECAG00000016645	ENSECAT00000017677	1	MCOLN1	gene_biotype "protein_coding"	MCOLN1-201			7	2283266	10283266		BIEC2_977605	6283266	2	finish status	1585754	1585754
7	protein_coding	start_codon	4689842	4689844	.	-	0	gene_id "ENSECAG00000012712"; transcript_id "ENSECAT00000014041"; exon_number "1"; gene_name "PNPLA6"; gene_biotype "protein_coding"; transcript_name "PNPLA6-201";	ENSECAG00000012712	ENSECAT00000014041	1	PNPLA6	gene_biotype "protein_coding"	PNPLA6-201			7	2283266	10283266		BIEC2_977605	6283266	2	finish status	1593424	1593424
7	protein_coding	start_codon	4689620	4689622	.	-	0	gene_id "ENSECAG00000012712"; transcript_id "ENSECAT00000014053"; exon_number "1"; gene_name "PNPLA6"; gene_biotype "protein_coding"; transcript_name "PNPLA6-202";	ENSECAG00000012712	ENSECAT00000014053	1	PNPLA6	gene_biotype "protein_coding"	PNPLA6-202			7	2283266	10283266		BIEC2_977605	6283266	2	finish status	1593646	1593646
7	protein_coding	start_codon	4620435	4620437	.	+	0	gene_id "ENSECAG00000010502"; transcript_id "ENSECAT00000011283"; exon_number "1"; gene_name "XAB2"; gene_biotype "protein_coding"; transcript_name "XAB2-201";	ENSECAG00000010502	ENSECAT00000011283	1	XAB2	gene_biotype "protein_coding"	XAB2-201			7	2283266	10283266		BIEC2_977605	6283266	2	finish status	1662831	1662831
7	protein_coding	start_codon	4620125	4620127	.	-	0	gene_id "ENSECAG00000008451"; transcript_id "ENSECAT00000008551"; exon_number "1"; gene_name "PET100"; gene_biotype "protein_coding"; transcript_name "PET100-201";	ENSECAG00000008451	ENSECAT00000008551	1	PET100	gene_biotype "protein_coding"	PET100-201			7	2283266	10283266		BIEC2_977605	6283266	2	finish status	1663141	1663141
7	protein_coding	start_codon	4574566	4574568	.	+	0	gene_id "ENSECAG00000009646"; transcript_id "ENSECAT00000010045"; exon_number "1"; gene_name "FCER2"; gene_biotype "protein_coding"; transcript_name "FCER2-201";	ENSECAG00000009646	ENSECAT00000010045	1	FCER2	gene_biotype "protein_coding"	FCER2-201			7	2283266	10283266		BIEC2_977605	6283266	2	finish status	1708700	1708700
7	protein_coding	start_codon	4554655	4554657	.	+	0	gene_id "ENSECAG00000003702"; transcript_id "ENSECAT00000004100"; exon_number "1"; gene_biotype "protein_coding";	ENSECAG00000003702	ENSECAT00000004100	1	protein_coding					7	2283266	10283266		BIEC2_977605	6283266	2	finish status	1728611	1728611
7	protein_coding	start_codon	4329680	4329682	.	+	0	gene_id "ENSECAG00000014896"; transcript_id "ENSECAT00000016365"; exon_number "1"; gene_name "VAV1"; gene_biotype "protein_coding"; transcript_name "VAV1-201";	ENSECAG00000014896	ENSECAT00000016365	1	VAV1	gene_biotype "protein_coding"	VAV1-201			7	2283266	10283266		BIEC2_977605	6283266	2	finish status	1953586	1953586
7	protein_coding	start_codon	4329680	4329682	.	+	0	gene_id "ENSECAG00000014896"; transcript_id "ENSECAT00000016417"; exon_number "1"; gene_name "VAV1"; gene_biotype "protein_coding"; transcript_name "VAV1-202";	ENSECAG00000014896	ENSECAT00000016417	1	VAV1	gene_biotype "protein_coding"	VAV1-202			7	2283266	10283266		BIEC2_977605	6283266	2	finish status	1953586	1953586
7	protein_coding	start_codon	4324061	4324063	.	-	0	gene_id "ENSECAG00000012075"; transcript_id "ENSECAT00000012502"; exon_number "1"; gene_name "SH2D3A"; gene_biotype "protein_coding"; transcript_name "SH2D3A-201";	ENSECAG00000012075	ENSECAT00000012502	1	SH2D3A	gene_biotype "protein_coding"	SH2D3A-201			7	2283266	10283266		BIEC2_977605	6283266	2	finish status	1959205	1959205
7	protein_coding	start_codon	4307807	4307809	.	+	0	gene_id "ENSECAG00000017817"; transcript_id "ENSECAT00000019185"; exon_number "1"; gene_name "TRIP10"; gene_biotype "protein_coding"; transcript_name "TRIP10-201";	ENSECAG00000017817	ENSECAT00000019185	1	TRIP10	gene_biotype "protein_coding"	TRIP10-201			7	2283266	10283266		BIEC2_977605	6283266	2	finish status	1975459	1975459
7	protein_coding	start_codon	4305593	4305595	.	-	0	gene_id "ENSECAG00000014466"; transcript_id "ENSECAT00000015263"; exon_number "1"; gene_name "GPR108"; gene_biotype "protein_coding"; transcript_name "GPR108-201";	ENSECAG00000014466	ENSECAT00000015263	1	GPR108	gene_biotype "protein_coding"	GPR108-201			7	2283266	10283266		BIEC2_977605	6283266	2	finish status	1977673	1977673
7	protein_coding	start_codon	4305593	4305595	.	-	0	gene_id "ENSECAG00000014466"; transcript_id "ENSECAT00000015276"; exon_number "1"; gene_name "GPR108"; gene_biotype "protein_coding"; transcript_name "GPR108-202";	ENSECAG00000014466	ENSECAT00000015276	1	GPR108	gene_biotype "protein_coding"	GPR108-202			7	2283266	10283266		BIEC2_977605	6283266	2	finish status	1977673	1977673
7	protein_coding	start_codon	4290258	4290260	.	-	0	gene_id "ENSECAG00000000339"; transcript_id "ENSECAT00000007684"; exon_number "1"; gene_biotype "protein_coding";	ENSECAG00000000339	ENSECAT00000007684	1	protein_coding					7	2283266	10283266		BIEC2_977605	6283266	2	finish status	1993008	1993008
7	protein_coding	start_codon	4231434	4231436	.	-	0	gene_id "ENSECAG00000019352"; transcript_id "ENSECAT00000020539"; exon_number "1"; gene_biotype "protein_coding";	ENSECAG00000019352	ENSECAT00000020539	1	protein_coding					7	2283266	10283266		BIEC2_977605	6283266	2	finish status	2051832	2051832
7	protein_coding	start_codon	4184428	4184430	.	-	0	gene_id "ENSECAG00000017522"; transcript_id "ENSECAT00000018495"; exon_number "1"; gene_name "TNFSF14"; gene_biotype "protein_coding"; transcript_name "TNFSF14-201";	ENSECAG00000017522	ENSECAT00000018495	1	TNFSF14	gene_biotype "protein_coding"	TNFSF14-201			7	2283266	10283266		BIEC2_977605	6283266	2	finish status	2098838	2098838
7	protein_coding	start_codon	4108753	4108755	.	-	0	gene_id "ENSECAG00000016908"; transcript_id "ENSECAT00000017759"; exon_number "1"; gene_name "CD70"; gene_biotype "protein_coding"; transcript_name "CD70-201";	ENSECAG00000016908	ENSECAT00000017759	1	CD70	gene_biotype "protein_coding"	CD70-201			7	2283266	10283266		BIEC2_977605	6283266	2	finish status	2174513	2174513
7	protein_coding	start_codon	3947211	3947213	.	-	0	gene_id "ENSECAG00000000246"; transcript_id "ENSECAT00000000324"; exon_number "1"; gene_name "GTF2F1"; gene_biotype "protein_coding"; transcript_name "GTF2F1-201";	ENSECAG00000000246	ENSECAT00000000324	1	GTF2F1	gene_biotype "protein_coding"	GTF2F1-201			7	2283266	10283266		BIEC2_977605	6283266	2	finish status	2336055	2336055
7	protein_coding	start_codon	3903434	3903436	.	-	0	gene_id "ENSECAG00000022733"; transcript_id "ENSECAT00000024257"; exon_number "1"; gene_name "ACER1"; gene_biotype "protein_coding"; transcript_name "ACER1-201";	ENSECAG00000022733	ENSECAT00000024257	1	ACER1	gene_biotype "protein_coding"	ACER1-201			7	2283266	10283266		BIEC2_977605	6283266	2	finish status	2379832	2379832
7	protein_coding	start_codon	3690352	3690354	.	-	0	gene_id "ENSECAG00000020379"; transcript_id "ENSECAT00000022192"; exon_number "1"; gene_name "RFX2"; gene_biotype "protein_coding"; transcript_name "RFX2-201";	ENSECAG00000020379	ENSECAT00000022192	1	RFX2	gene_biotype "protein_coding"	RFX2-201			7	2283266	10283266		BIEC2_977605	6283266	2	finish status	2592914	2592914
7	protein_coding	start_codon	3585629	3585631	.	+	0	gene_id "ENSECAG00000024097"; transcript_id "ENSECAT00000025908"; exon_number "1"; gene_name "CAPS"; gene_biotype "protein_coding"; transcript_name "CAPS-201";	ENSECAG00000024097	ENSECAT00000025908	1	CAPS	gene_biotype "protein_coding"	CAPS-201			7	2283266	10283266		BIEC2_977605	6283266	2	finish status	2697637	2697637
7	protein_coding	start_codon	3530177	3530179	.	-	0	gene_id "ENSECAG00000019359"; transcript_id "ENSECAT00000020654"; exon_number "1"; gene_name "DUS3L"; gene_biotype "protein_coding"; transcript_name "DUS3L-201";	ENSECAG00000019359	ENSECAT00000020654	1	DUS3L	gene_biotype "protein_coding"	DUS3L-201			7	2283266	10283266		BIEC2_977605	6283266	2	finish status	2753089	2753089
7	protein_coding	start_codon	3482011	3482013	.	+	0	gene_id "ENSECAG00000011401"; transcript_id "ENSECAT00000011987"; exon_number "1"; gene_name "CATSPERD"; gene_biotype "protein_coding"; transcript_name "CATSPERD-201";	ENSECAG00000011401	ENSECAT00000011987	1	CATSPERD	gene_biotype "protein_coding"	CATSPERD-201			7	2283266	10283266		BIEC2_977605	6283266	2	finish status	2801255	2801255
7	protein_coding	start_codon	3481127	3481129	.	-	0	gene_id "ENSECAG00000014761"; transcript_id "ENSECAT00000015782"; exon_number "1"; gene_name "LONP1"; gene_biotype "protein_coding"; transcript_name "LONP1-201";	ENSECAG00000014761	ENSECAT00000015782	1	LONP1	gene_biotype "protein_coding"	LONP1-201			7	2283266	10283266		BIEC2_977605	6283266	2	finish status	2802139	2802139
7	protein_coding	start_codon	3457533	3457535	.	+	0	gene_id "ENSECAG00000014443"; transcript_id "ENSECAT00000015040"; exon_number "1"; gene_name "HSD11B1L"; gene_biotype "protein_coding"; transcript_name "HSD11B1L-201";	ENSECAG00000014443	ENSECAT00000015040	1	HSD11B1L	gene_biotype "protein_coding"	HSD11B1L-201			7	2283266	10283266		BIEC2_977605	6283266	2	finish status	2825733	2825733
7	protein_coding	start_codon	3455010	3455012	.	-	0	gene_id "ENSECAG00000012658"; transcript_id "ENSECAT00000013131"; exon_number "1"; gene_name "C19orf70"; gene_biotype "protein_coding"; transcript_name "C19orf70-201";	ENSECAG00000012658	ENSECAT00000013131	1	C19orf70	gene_biotype "protein_coding"	C19orf70-201			7	2283266	10283266		BIEC2_977605	6283266	2	finish status	2828256	2828256
7	protein_coding	start_codon	3087228	3087230	.	+	0	gene_id "ENSECAG00000014752"; transcript_id "ENSECAT00000015461"; exon_number "1"; gene_name "KDM4B"; gene_biotype "protein_coding"; transcript_name "KDM4B-201";	ENSECAG00000014752	ENSECAT00000015461	1	KDM4B	gene_biotype "protein_coding"	KDM4B-201			7	2283266	10283266		BIEC2_977605	6283266	2	finish status	3196038	3196038
7	protein_coding	start_codon	3014833	3014835	.	+	0	gene_id "ENSECAG00000013193"; transcript_id "ENSECAT00000014481"; exon_number "1"; gene_biotype "protein_coding";	ENSECAG00000013193	ENSECAT00000014481	1	protein_coding					7	2283266	10283266		BIEC2_977605	6283266	2	finish status	3268433	3268433
7	protein_coding	start_codon	3010229	3010231	.	-	0	gene_id "ENSECAG00000012938"; transcript_id "ENSECAT00000013414"; exon_number "1"; gene_name "ARRDC5"; gene_biotype "protein_coding"; transcript_name "ARRDC5-201";	ENSECAG00000012938	ENSECAT00000013414	1	ARRDC5	gene_biotype "protein_coding"	ARRDC5-201			7	2283266	10283266		BIEC2_977605	6283266	2	finish status	3273037	3273037
7	protein_coding	start_codon	2869191	2869193	.	-	0	gene_id "ENSECAG00000024983"; transcript_id "ENSECAT00000027007"; exon_number "3"; gene_name "DPP9"; gene_biotype "protein_coding"; transcript_name "DPP9-201";	ENSECAG00000024983	ENSECAT00000027007	3	DPP9	gene_biotype "protein_coding"	DPP9-201			7	2283266	10283266		BIEC2_977605	6283266	2	finish status	3414075	3414075
7	protein_coding	start_codon	2814132	2814134	.	+	0	gene_id "ENSECAG00000001547"; transcript_id "ENSECAT00000001535"; exon_number "1"; gene_name "TNFAIP8L1"; gene_biotype "protein_coding"; transcript_name "TNFAIP8L1-201";	ENSECAG00000001547	ENSECAT00000001535	1	TNFAIP8L1	gene_biotype "protein_coding"	TNFAIP8L1-201			7	2283266	10283266		BIEC2_977605	6283266	2	finish status	3469134	3469134
7	protein_coding	start_codon	2619676	2619678	.	+	0	gene_id "ENSECAG00000011869"; transcript_id "ENSECAT00000012703"; exon_number "1"; gene_name "FSD1"; gene_biotype "protein_coding"; transcript_name "FSD1-201";	ENSECAG00000011869	ENSECAT00000012703	1	FSD1	gene_biotype "protein_coding"	FSD1-201			7	2283266	10283266		BIEC2_977605	6283266	2	finish status	3663590	3663590
7	protein_coding	start_codon	2606561	2606563	.	+	0	gene_id "ENSECAG00000005602"; transcript_id "ENSECAT00000005804"; exon_number "2"; gene_name "SHD"; gene_biotype "protein_coding"; transcript_name "SHD-201";	ENSECAG00000005602	ENSECAT00000005804	2	SHD	gene_biotype "protein_coding"	SHD-201			7	2283266	10283266		BIEC2_977605	6283266	2	finish status	3676705	3676705
7	protein_coding	start_codon	2584151	2584153	.	+	0	gene_id "ENSECAG00000022785"; transcript_id "ENSECAT00000024375"; exon_number "1"; gene_name "CCDC94"; gene_biotype "protein_coding"; transcript_name "CCDC94-201";	ENSECAG00000022785	ENSECAT00000024375	1	CCDC94	gene_biotype "protein_coding"	CCDC94-201			7	2283266	10283266		BIEC2_977605	6283266	2	finish status	3699115	3699115
7	protein_coding	start_codon	2576544	2576546	.	+	0	gene_id "ENSECAG00000018667"; transcript_id "ENSECAT00000019767"; exon_number "1"; gene_name "EBI3"; gene_biotype "protein_coding"; transcript_name "EBI3-201";	ENSECAG00000018667	ENSECAT00000019767	1	EBI3	gene_biotype "protein_coding"	EBI3-201			7	2283266	10283266		BIEC2_977605	6283266	2	finish status	3706722	3706722
7	protein_coding	start_codon	2545626	2545628	.	-	0	gene_id "ENSECAG00000015304"; transcript_id "ENSECAT00000015994"; exon_number "1"; gene_name "SIRT6"; gene_biotype "protein_coding"; transcript_name "SIRT6-201";	ENSECAG00000015304	ENSECAT00000015994	1	SIRT6	gene_biotype "protein_coding"	SIRT6-201			7	2283266	10283266		BIEC2_977605	6283266	2	finish status	3737640	3737640
7	protein_coding	start_codon	2528479	2528481	.	+	0	gene_id "ENSECAG00000015101"; transcript_id "ENSECAT00000015772"; exon_number "1"; gene_name "CREB3L3"; gene_biotype "protein_coding"; transcript_name "CREB3L3-201";	ENSECAG00000015101	ENSECAT00000015772	1	CREB3L3	gene_biotype "protein_coding"	CREB3L3-201			7	2283266	10283266		BIEC2_977605	6283266	2	finish status	3754787	3754787
7	protein_coding	start_codon	2393926	2393928	.	-	0	gene_id "ENSECAG00000012570"; transcript_id "ENSECAT00000013252"; exon_number "1"; gene_name "DAPK3"; gene_biotype "protein_coding"; transcript_name "DAPK3-201";	ENSECAG00000012570	ENSECAT00000013252	1	DAPK3	gene_biotype "protein_coding"	DAPK3-201			7	2283266	10283266		BIEC2_977605	6283266	2	finish status	3889340	3889340
7	protein_coding	start_codon	2366702	2366704	.	+	0	gene_id "ENSECAG00000022841"; transcript_id "ENSECAT00000024591"; exon_number "1"; gene_name "NMRK2"; gene_biotype "protein_coding"; transcript_name "NMRK2-201";	ENSECAG00000022841	ENSECAT00000024591	1	NMRK2	gene_biotype "protein_coding"	NMRK2-201			7	2283266	10283266		BIEC2_977605	6283266	2	finish status	3916564	3916564
7	protein_coding	start_codon	2337244	2337246	.	+	0	gene_id "ENSECAG00000015094"; transcript_id "ENSECAT00000015954"; exon_number "1"; gene_name "ATCAY"; gene_biotype "protein_coding"; transcript_name "ATCAY-201";	ENSECAG00000015094	ENSECAT00000015954	1	ATCAY	gene_biotype "protein_coding"	ATCAY-201			7	2283266	10283266		BIEC2_977605	6283266	2	finish status	3946022	3946022
16	protein_coding	start_codon	79720705	79720707	.	-	0	gene_id "ENSECAG00000017295"; transcript_id "ENSECAT00000018547"; exon_number "3"; gene_biotype "protein_coding";	ENSECAG00000017295	ENSECAT00000018547	3	protein_coding					16	75466436	83466436		BIEC2_363958	79466436	2	finish status	-254269	254269
16	protein_coding	start_codon	80498945	80498947	.	-	0	gene_id "ENSECAG00000020070"; transcript_id "ENSECAT00000021292"; exon_number "2"; gene_name "ZIC4"; gene_biotype "protein_coding"; transcript_name "ZIC4-201";	ENSECAG00000020070	ENSECAT00000021292	2	ZIC4	gene_biotype "protein_coding"	ZIC4-201			16	75466436	83466436		BIEC2_363958	79466436	2	finish status	-1032509	1032509
16	protein_coding	start_codon	77710197	77710199	.	+	0	gene_id "ENSECAG00000009060"; transcript_id "ENSECAT00000009203"; exon_number "2"; gene_name "C3orf58"; gene_biotype "protein_coding"; transcript_name "C3orf58-201";	ENSECAG00000009060	ENSECAT00000009203	2	C3orf58	gene_biotype "protein_coding"	C3orf58-201			16	75466436	83466436		BIEC2_363958	79466436	2	finish status	1756239	1756239
16	protein_coding	start_codon	77581746	77581748	.	-	0	gene_id "ENSECAG00000006450"; transcript_id "ENSECAT00000006554"; exon_number "1"; gene_name "SLC9A9"; gene_biotype "protein_coding"; transcript_name "SLC9A9-201";	ENSECAG00000006450	ENSECAT00000006554	1	SLC9A9	gene_biotype "protein_coding"	SLC9A9-201			16	75466436	83466436		BIEC2_363958	79466436	2	finish status	1884690	1884690
16	protein_coding	start_codon	81591236	81591238	.	+	0	gene_id "ENSECAG00000001279"; transcript_id "ENSECAT00000001225"; exon_number "1"; gene_name "AGTR1"; gene_biotype "protein_coding"; transcript_name "AGTR1-201";	ENSECAG00000001279	ENSECAT00000001225	1	AGTR1	gene_biotype "protein_coding"	AGTR1-201			16	75466436	83466436		BIEC2_363958	79466436	2	finish status	-2124800	2124800
16	protein_coding	start_codon	81646609	81646611	.	+	0	gene_id "ENSECAG00000021384"; transcript_id "ENSECAT00000023001"; exon_number "1"; gene_name "CPB1"; gene_biotype "protein_coding"; transcript_name "CPB1-201";	ENSECAG00000021384	ENSECAT00000023001	1	CPB1	gene_biotype "protein_coding"	CPB1-201			16	75466436	83466436		BIEC2_363958	79466436	2	finish status	-2180173	2180173
16	protein_coding	start_codon	76955565	76955567	.	+	0	gene_id "ENSECAG00000000982"; transcript_id "ENSECAT00000000832"; exon_number "1"; gene_name "CHST2"; gene_biotype "protein_coding"; transcript_name "CHST2-202";	ENSECAG00000000982	ENSECAT00000000832	1	CHST2	gene_biotype "protein_coding"	CHST2-202			16	75466436	83466436		BIEC2_363958	79466436	2	finish status	2510871	2510871
16	protein_coding	start_codon	81999546	81999548	.	-	0	gene_id "ENSECAG00000012064"; transcript_id "ENSECAT00000013229"; exon_number "1"; gene_name "CP"; gene_biotype "protein_coding"; transcript_name "CP-201";	ENSECAG00000012064	ENSECAT00000013229	1	CP	gene_biotype "protein_coding"	CP-201			16	75466436	83466436		BIEC2_363958	79466436	2	finish status	-2533110	2533110
16	protein_coding	start_codon	76866430	76866432	.	+	0	gene_id "ENSECAG00000022460"; transcript_id "ENSECAT00000024255"; exon_number "1"; gene_name "U2SURP"; gene_biotype "protein_coding"; transcript_name "U2SURP-201";	ENSECAG00000022460	ENSECAT00000024255	1	U2SURP	gene_biotype "protein_coding"	U2SURP-201			16	75466436	83466436		BIEC2_363958	79466436	2	finish status	2600006	2600006
16	protein_coding	start_codon	82077344	82077346	.	-	0	gene_id "ENSECAG00000018664"; transcript_id "ENSECAT00000019751"; exon_number "2"; gene_name "TM4SF18"; gene_biotype "protein_coding"; transcript_name "TM4SF18-201";	ENSECAG00000018664	ENSECAT00000019751	2	TM4SF18	gene_biotype "protein_coding"	TM4SF18-201			16	75466436	83466436		BIEC2_363958	79466436	2	finish status	-2610908	2610908
16	protein_coding	start_codon	82116083	82116085	.	-	0	gene_id "ENSECAG00000019071"; transcript_id "ENSECAT00000020406"; exon_number "1"; gene_name "TM4SF1"; gene_biotype "protein_coding"; transcript_name "TM4SF1-201";	ENSECAG00000019071	ENSECAT00000020406	1	TM4SF1	gene_biotype "protein_coding"	TM4SF1-201			16	75466436	83466436		BIEC2_363958	79466436	2	finish status	-2649647	2649647
16	protein_coding	start_codon	82197459	82197461	.	+	0	gene_id "ENSECAG00000020823"; transcript_id "ENSECAT00000022338"; exon_number "1"; gene_name "TM4SF4"; gene_biotype "protein_coding"; transcript_name "TM4SF4-201";	ENSECAG00000020823	ENSECAT00000022338	1	TM4SF4	gene_biotype "protein_coding"	TM4SF4-201			16	75466436	83466436		BIEC2_363958	79466436	2	finish status	-2731023	2731023
16	protein_coding	start_codon	82353125	82353127	.	-	0	gene_id "ENSECAG00000021613"; transcript_id "ENSECAT00000023038"; exon_number "1"; gene_name "WWTR1"; gene_biotype "protein_coding"; transcript_name "WWTR1-201";	ENSECAG00000021613	ENSECAT00000023038	1	WWTR1	gene_biotype "protein_coding"	WWTR1-201			16	75466436	83466436		BIEC2_363958	79466436	2	finish status	-2886689	2886689
16	protein_coding	start_codon	76578561	76578563	.	+	0	gene_id "ENSECAG00000014408"; transcript_id "ENSECAT00000015527"; exon_number "2"; gene_name "PLS1"; gene_biotype "protein_coding"; transcript_name "PLS1-201";	ENSECAG00000014408	ENSECAT00000015527	2	PLS1	gene_biotype "protein_coding"	PLS1-201			16	75466436	83466436		BIEC2_363958	79466436	2	finish status	2887875	2887875
16	protein_coding	start_codon	82421371	82421373	.	-	0	gene_id "ENSECAG00000022864"; transcript_id "ENSECAT00000024471"; exon_number "1"; gene_name "COMMD2"; gene_biotype "protein_coding"; transcript_name "COMMD2-201";	ENSECAG00000022864	ENSECAT00000024471	1	COMMD2	gene_biotype "protein_coding"	COMMD2-201			16	75466436	83466436		BIEC2_363958	79466436	2	finish status	-2954935	2954935
16	protein_coding	start_codon	76504886	76504888	.	-	0	gene_id "ENSECAG00000013285"; transcript_id "ENSECAT00000028964"; exon_number "1"; gene_name "ATR"; gene_biotype "protein_coding"; transcript_name "ATR-202";	ENSECAG00000013285	ENSECAT00000028964	1	ATR	gene_biotype "protein_coding"	ATR-202			16	75466436	83466436		BIEC2_363958	79466436	2	finish status	2961550	2961550
16	protein_coding	start_codon	82461117	82461119	.	-	0	gene_id "ENSECAG00000023137"; transcript_id "ENSECAT00000024732"; exon_number "1"; gene_name "ANKUB1"; gene_biotype "protein_coding"; transcript_name "ANKUB1-201";	ENSECAG00000023137	ENSECAT00000024732	1	ANKUB1	gene_biotype "protein_coding"	ANKUB1-201			16	75466436	83466436		BIEC2_363958	79466436	2	finish status	-2994681	2994681
16	protein_coding	start_codon	82504556	82504558	.	+	0	gene_id "ENSECAG00000023263"; transcript_id "ENSECAT00000025072"; exon_number "1"; gene_name "RNF13"; gene_biotype "protein_coding"; transcript_name "RNF13-201";	ENSECAG00000023263	ENSECAT00000025072	1	RNF13	gene_biotype "protein_coding"	RNF13-201			16	75466436	83466436		BIEC2_363958	79466436	2	finish status	-3038120	3038120
16	protein_coding	start_codon	76395536	76395538	.	-	0	gene_id "ENSECAG00000008301"; transcript_id "ENSECAT00000008777"; exon_number "1"; gene_name "XRN1"; gene_biotype "protein_coding"; transcript_name "XRN1-201";	ENSECAG00000008301	ENSECAT00000008777	1	XRN1	gene_biotype "protein_coding"	XRN1-201			16	75466436	83466436		BIEC2_363958	79466436	2	finish status	3070900	3070900
16	protein_coding	start_codon	76395536	76395538	.	-	0	gene_id "ENSECAG00000008301"; transcript_id "ENSECAT00000008803"; exon_number "1"; gene_name "XRN1"; gene_biotype "protein_coding"; transcript_name "XRN1-202";	ENSECAG00000008301	ENSECAT00000008803	1	XRN1	gene_biotype "protein_coding"	XRN1-202			16	75466436	83466436		BIEC2_363958	79466436	2	finish status	3070900	3070900
16	protein_coding	start_codon	76169713	76169715	.	+	0	gene_id "ENSECAG00000023557"; transcript_id "ENSECAT00000025266"; exon_number "1"; gene_biotype "protein_coding";	ENSECAG00000023557	ENSECAT00000025266	1	protein_coding					16	75466436	83466436		BIEC2_363958	79466436	2	finish status	3296723	3296723
16	protein_coding	start_codon	76058788	76058790	.	-	0	gene_id "ENSECAG00000021725"; transcript_id "ENSECAT00000023323"; exon_number "4"; gene_name "TFDP2"; gene_biotype "protein_coding"; transcript_name "TFDP2-201";	ENSECAG00000021725	ENSECAT00000023323	4	TFDP2	gene_biotype "protein_coding"	TFDP2-201			16	75466436	83466436		BIEC2_363958	79466436	2	finish status	3407648	3407648
16	protein_coding	start_codon	83049557	83049559	.	+	0	gene_id "ENSECAG00000024811"; transcript_id "ENSECAT00000026741"; exon_number "3"; gene_name "TSC22D2"; gene_biotype "protein_coding"; transcript_name "TSC22D2-201";	ENSECAG00000024811	ENSECAT00000026741	3	TSC22D2	gene_biotype "protein_coding"	TSC22D2-201			16	75466436	83466436		BIEC2_363958	79466436	2	finish status	-3583121	3583121
16	protein_coding	start_codon	75875872	75875874	.	+	0	gene_id "ENSECAG00000018719"; transcript_id "ENSECAT00000019939"; exon_number "1"; gene_name "GRK7"; gene_biotype "protein_coding"; transcript_name "GRK7-201";	ENSECAG00000018719	ENSECAT00000019939	1	GRK7	gene_biotype "protein_coding"	GRK7-201			16	75466436	83466436		BIEC2_363958	79466436	2	finish status	3590564	3590564
16	protein_coding	start_codon	83135082	83135084	.	+	0	gene_id "ENSECAG00000024832"; transcript_id "ENSECAT00000026821"; exon_number "1"; gene_name "EIF2A"; gene_biotype "protein_coding"; transcript_name "EIF2A-201";	ENSECAG00000024832	ENSECAT00000026821	1	EIF2A	gene_biotype "protein_coding"	EIF2A-201			16	75466436	83466436		BIEC2_363958	79466436	2	finish status	-3668646	3668646
16	protein_coding	start_codon	75661146	75661148	.	+	0	gene_id "ENSECAG00000010845"; transcript_id "ENSECAT00000012340"; exon_number "1"; gene_name "RASA2"; gene_biotype "protein_coding"; transcript_name "RASA2-201";	ENSECAG00000010845	ENSECAT00000012340	1	RASA2	gene_biotype "protein_coding"	RASA2-201			16	75466436	83466436		BIEC2_363958	79466436	2	finish status	3805290	3805290
16	protein_coding	start_codon	75594133	75594135	.	+	0	gene_id "ENSECAG00000010836"; transcript_id "ENSECAT00000011135"; exon_number "2"; gene_name "ZBTB38"; gene_biotype "protein_coding"; transcript_name "ZBTB38-201";	ENSECAG00000010836	ENSECAT00000011135	2	ZBTB38	gene_biotype "protein_coding"	ZBTB38-201			16	75466436	83466436		BIEC2_363958	79466436	2	finish status	3872303	3872303
29	protein_coding	start_codon	17602785	17602787	.	-	0	gene_id "ENSECAG00000000525"; transcript_id "ENSECAT00000000712"; exon_number "2"; gene_name "SLC39A12"; gene_biotype "protein_coding"; transcript_name "SLC39A12-201";	ENSECAG00000000525	ENSECAT00000000712	2	SLC39A12	gene_biotype "protein_coding"	SLC39A12-201			29	13580597	21580597		BIEC2_755603	17580597	2	finish status	-22188	22188
29	protein_coding	start_codon	17770200	17770202	.	-	0	gene_id "ENSECAG00000019929"; transcript_id "ENSECAT00000021128"; exon_number "1"; gene_biotype "protein_coding";	ENSECAG00000019929	ENSECAT00000021128	1	protein_coding					29	13580597	21580597		BIEC2_755603	17580597	2	finish status	-189603	189603
29	protein_coding	start_codon	17858844	17858846	.	-	0	gene_id "ENSECAG00000019963"; transcript_id "ENSECAT00000021161"; exon_number "1"; gene_name "STAM"; gene_biotype "protein_coding"; transcript_name "STAM-201";	ENSECAG00000019963	ENSECAT00000021161	1	STAM	gene_biotype "protein_coding"	STAM-201			29	13580597	21580597		BIEC2_755603	17580597	2	finish status	-278247	278247
29	protein_coding	start_codon	17897278	17897280	.	+	0	gene_id "ENSECAG00000020223"; transcript_id "ENSECAT00000021501"; exon_number "1"; gene_name "PTPLA"; gene_biotype "protein_coding"; transcript_name "PTPLA-201";	ENSECAG00000020223	ENSECAT00000021501	1	PTPLA	gene_biotype "protein_coding"	PTPLA-201			29	13580597	21580597		BIEC2_755603	17580597	2	finish status	-316681	316681
29	protein_coding	start_codon	17257399	17257401	.	-	0	gene_id "ENSECAG00000013884"; transcript_id "ENSECAT00000015019"; exon_number "1"; gene_name "CACNB2"; gene_biotype "protein_coding"; transcript_name "CACNB2-201";	ENSECAG00000013884	ENSECAT00000015019	1	CACNB2	gene_biotype "protein_coding"	CACNB2-201			29	13580597	21580597		BIEC2_755603	17580597	2	finish status	323198	323198
29	protein_coding	start_codon	17947849	17947851	.	-	0	gene_id "ENSECAG00000004221"; transcript_id "ENSECAT00000004101"; exon_number "1"; gene_biotype "protein_coding";	ENSECAG00000004221	ENSECAT00000004101	1	protein_coding					29	13580597	21580597		BIEC2_755603	17580597	2	finish status	-367252	367252
29	protein_coding	start_codon	18027487	18027489	.	+	0	gene_id "ENSECAG00000002674"; transcript_id "ENSECAT00000002624"; exon_number "1"; gene_name "ST8SIA6"; gene_biotype "protein_coding"; transcript_name "ST8SIA6-201";	ENSECAG00000002674	ENSECAT00000002624	1	ST8SIA6	gene_biotype "protein_coding"	ST8SIA6-201			29	13580597	21580597		BIEC2_755603	17580597	2	finish status	-446890	446890
29	protein_coding	start_codon	17012282	17012284	.	+	0	gene_id "ENSECAG00000009221"; transcript_id "ENSECAT00000009596"; exon_number "1"; gene_biotype "protein_coding";	ENSECAG00000009221	ENSECAT00000009596	1	protein_coding					29	13580597	21580597		BIEC2_755603	17580597	2	finish status	568315	568315
29	protein_coding	start_codon	16983591	16983593	.	-	0	gene_id "ENSECAG00000009195"; transcript_id "ENSECAT00000009357"; exon_number "1"; gene_name "ARL5B"; gene_biotype "protein_coding"; transcript_name "ARL5B-201";	ENSECAG00000009195	ENSECAT00000009357	1	ARL5B	gene_biotype "protein_coding"	ARL5B-201			29	13580597	21580597		BIEC2_755603	17580597	2	finish status	597006	597006
29	protein_coding	start_codon	18313140	18313142	.	+	0	gene_id "ENSECAG00000016638"; transcript_id "ENSECAT00000018455"; exon_number "1"; gene_name "CUBN"; gene_biotype "protein_coding"; transcript_name "CUBN-202";	ENSECAG00000016638	ENSECAT00000018455	1	CUBN	gene_biotype "protein_coding"	CUBN-202			29	13580597	21580597		BIEC2_755603	17580597	2	finish status	-732543	732543
29	protein_coding	start_codon	16790814	16790816	.	+	0	gene_id "ENSECAG00000009056"; transcript_id "ENSECAT00000009195"; exon_number "1"; gene_biotype "protein_coding";	ENSECAG00000009056	ENSECAT00000009195	1	protein_coding					29	13580597	21580597		BIEC2_755603	17580597	2	finish status	789783	789783
29	protein_coding	start_codon	16673009	16673011	.	-	0	gene_id "ENSECAG00000007986"; transcript_id "ENSECAT00000008031"; exon_number "1"; gene_biotype "protein_coding";	ENSECAG00000007986	ENSECAT00000008031	1	protein_coding					29	13580597	21580597		BIEC2_755603	17580597	2	finish status	907588	907588
29	protein_coding	start_codon	18576004	18576006	.	+	0	gene_id "ENSECAG00000017242"; transcript_id "ENSECAT00000018303"; exon_number "2"; gene_name "RSU1"; gene_biotype "protein_coding"; transcript_name "RSU1-201";	ENSECAG00000017242	ENSECAT00000018303	2	RSU1	gene_biotype "protein_coding"	RSU1-201			29	13580597	21580597		BIEC2_755603	17580597	2	finish status	-995407	995407
29	protein_coding	start_codon	16412491	16412493	.	-	0	gene_id "ENSECAG00000007089"; transcript_id "ENSECAT00000007082"; exon_number "1"; gene_biotype "protein_coding";	ENSECAG00000007089	ENSECAT00000007082	1	protein_coding					29	13580597	21580597		BIEC2_755603	17580597	2	finish status	1168106	1168106
29	protein_coding	start_codon	18809504	18809506	.	+	0	gene_id "ENSECAG00000021861"; transcript_id "ENSECAT00000023360"; exon_number "1"; gene_name "C1QL3"; gene_biotype "protein_coding"; transcript_name "C1QL3-201";	ENSECAG00000021861	ENSECAT00000023360	1	C1QL3	gene_biotype "protein_coding"	C1QL3-201			29	13580597	21580597		BIEC2_755603	17580597	2	finish status	-1228907	1228907
29	protein_coding	start_codon	18845113	18845115	.	-	0	gene_id "ENSECAG00000000081"; transcript_id "ENSECAT00000000070"; exon_number "1"; gene_name "PTER"; gene_biotype "protein_coding"; transcript_name "PTER-201";	ENSECAG00000000081	ENSECAT00000000070	1	PTER	gene_biotype "protein_coding"	PTER-201			29	13580597	21580597		BIEC2_755603	17580597	2	finish status	-1264516	1264516
29	protein_coding	start_codon	19323681	19323683	.	+	0	gene_id "ENSECAG00000000469"; transcript_id "ENSECAT00000001098"; exon_number "1"; gene_name "FAM188A"; gene_biotype "protein_coding"; transcript_name "FAM188A-201";	ENSECAG00000000469	ENSECAT00000001098	1	FAM188A	gene_biotype "protein_coding"	FAM188A-201			29	13580597	21580597		BIEC2_755603	17580597	2	finish status	-1743084	1743084
29	protein_coding	start_codon	15756886	15756888	.	-	0	gene_id "ENSECAG00000017520"; transcript_id "ENSECAT00000018697"; exon_number "3"; gene_name "PLXDC2"; gene_biotype "protein_coding"; transcript_name "PLXDC2-201";	ENSECAG00000017520	ENSECAT00000018697	3	PLXDC2	gene_biotype "protein_coding"	PLXDC2-201			29	13580597	21580597		BIEC2_755603	17580597	2	finish status	1823711	1823711
29	protein_coding	start_codon	19469919	19469921	.	+	0	gene_id "ENSECAG00000012863"; transcript_id "ENSECAT00000014696"; exon_number "1"; gene_name "ITGA8"; gene_biotype "protein_coding"; transcript_name "ITGA8-201";	ENSECAG00000012863	ENSECAT00000014696	1	ITGA8	gene_biotype "protein_coding"	ITGA8-201			29	13580597	21580597		BIEC2_755603	17580597	2	finish status	-1889322	1889322
29	protein_coding	start_codon	19473650	19473652	.	+	0	gene_id "ENSECAG00000012863"; transcript_id "ENSECAT00000014858"; exon_number "3"; gene_name "ITGA8"; gene_biotype "protein_coding"; transcript_name "ITGA8-202";	ENSECAG00000012863	ENSECAT00000014858	3	ITGA8	gene_biotype "protein_coding"	ITGA8-202			29	13580597	21580597		BIEC2_755603	17580597	2	finish status	-1893053	1893053
29	protein_coding	start_codon	19988940	19988942	.	-	0	gene_id "ENSECAG00000004371"; transcript_id "ENSECAT00000004270"; exon_number "1"; gene_name "RPP38"; gene_biotype "protein_coding"; transcript_name "RPP38-201";	ENSECAG00000004371	ENSECAT00000004270	1	RPP38	gene_biotype "protein_coding"	RPP38-201			29	13580597	21580597		BIEC2_755603	17580597	2	finish status	-2408343	2408343
29	protein_coding	start_codon	20054539	20054541	.	-	0	gene_id "ENSECAG00000023850"; transcript_id "ENSECAT00000025537"; exon_number "1"; gene_name "MEIG1"; gene_biotype "protein_coding"; transcript_name "MEIG1-201";	ENSECAG00000023850	ENSECAT00000025537	1	MEIG1	gene_biotype "protein_coding"	MEIG1-201			29	13580597	21580597		BIEC2_755603	17580597	2	finish status	-2473942	2473942
29	protein_coding	start_codon	20061719	20061721	.	+	0	gene_id "ENSECAG00000023853"; transcript_id "ENSECAT00000025788"; exon_number "1"; gene_name "DCLRE1C"; gene_biotype "protein_coding"; transcript_name "DCLRE1C-201";	ENSECAG00000023853	ENSECAT00000025788	1	DCLRE1C	gene_biotype "protein_coding"	DCLRE1C-201			29	13580597	21580597		BIEC2_755603	17580597	2	finish status	-2481122	2481122
29	protein_coding	start_codon	15081885	15081887	.	+	0	gene_id "ENSECAG00000007265"; transcript_id "ENSECAT00000007882"; exon_number "1"; gene_name "NEBL"; gene_biotype "protein_coding"; transcript_name "NEBL-201";	ENSECAG00000007265	ENSECAT00000007882	1	NEBL	gene_biotype "protein_coding"	NEBL-201			29	13580597	21580597		BIEC2_755603	17580597	2	finish status	2498712	2498712
29	protein_coding	start_codon	20152428	20152430	.	-	0	gene_id "ENSECAG00000009497"; transcript_id "ENSECAT00000009667"; exon_number "1"; gene_biotype "protein_coding";	ENSECAG00000009497	ENSECAT00000009667	1	protein_coding					29	13580597	21580597		BIEC2_755603	17580597	2	finish status	-2571831	2571831
29	protein_coding	start_codon	20156503	20156505	.	-	0	gene_id "ENSECAG00000018882"; transcript_id "ENSECAT00000020335"; exon_number "1"; gene_name "HSPA14"; gene_biotype "protein_coding"; transcript_name "HSPA14-201";	ENSECAG00000018882	ENSECAT00000020335	1	HSPA14	gene_biotype "protein_coding"	HSPA14-201			29	13580597	21580597		BIEC2_755603	17580597	2	finish status	-2575906	2575906
29	protein_coding	start_codon	20156997	20156999	.	+	0	gene_id "ENSECAG00000009726"; transcript_id "ENSECAT00000009933"; exon_number "1"; gene_name "CDNF"; gene_biotype "protein_coding"; transcript_name "CDNF-201";	ENSECAG00000009726	ENSECAT00000009933	1	CDNF	gene_biotype "protein_coding"	CDNF-201			29	13580597	21580597		BIEC2_755603	17580597	2	finish status	-2576400	2576400
29	protein_coding	start_codon	14607947	14607949	.	+	0	gene_id "ENSECAG00000004161"; transcript_id "ENSECAT00000004022"; exon_number "1"; gene_biotype "protein_coding";	ENSECAG00000004161	ENSECAT00000004022	1	protein_coding					29	13580597	21580597		BIEC2_755603	17580597	2	finish status	2972650	2972650
29	protein_coding	start_codon	14491389	14491391	.	-	0	gene_id "ENSECAG00000012723"; transcript_id "ENSECAT00000013934"; exon_number "6"; gene_name "MLLT10"; gene_biotype "protein_coding"; transcript_name "MLLT10-201";	ENSECAG00000012723	ENSECAT00000013934	6	MLLT10	gene_biotype "protein_coding"	MLLT10-201			29	13580597	21580597		BIEC2_755603	17580597	2	finish status	3089208	3089208
29	protein_coding	start_codon	14491389	14491391	.	-	0	gene_id "ENSECAG00000012723"; transcript_id "ENSECAT00000014005"; exon_number "6"; gene_name "MLLT10"; gene_biotype "protein_coding"; transcript_name "MLLT10-202";	ENSECAG00000012723	ENSECAT00000014005	6	MLLT10	gene_biotype "protein_coding"	MLLT10-202			29	13580597	21580597		BIEC2_755603	17580597	2	finish status	3089208	3089208
29	protein_coding	start_codon	14198451	14198453	.	+	0	gene_id "ENSECAG00000007629"; transcript_id "ENSECAT00000007975"; exon_number "4"; gene_name "DNAJC1"; gene_biotype "protein_coding"; transcript_name "DNAJC1-201";	ENSECAG00000007629	ENSECAT00000007975	4	DNAJC1	gene_biotype "protein_coding"	DNAJC1-201			29	13580597	21580597		BIEC2_755603	17580597	2	finish status	3382146	3382146
29	protein_coding	start_codon	21220394	21220396	.	-	0	gene_id "ENSECAG00000006997"; transcript_id "ENSECAT00000007036"; exon_number "1"; gene_name "PRPF18"; gene_biotype "protein_coding"; transcript_name "PRPF18-201";	ENSECAG00000006997	ENSECAT00000007036	1	PRPF18	gene_biotype "protein_coding"	PRPF18-201			29	13580597	21580597		BIEC2_755603	17580597	2	finish status	-3639797	3639797
29	protein_coding	start_codon	13889165	13889167	.	-	0	gene_id "ENSECAG00000021328"; transcript_id "ENSECAT00000022874"; exon_number "1"; gene_name "COMMD3"; gene_biotype "protein_coding"; transcript_name "COMMD3-201";	ENSECAG00000021328	ENSECAT00000022874	1	COMMD3	gene_biotype "protein_coding"	COMMD3-201			29	13580597	21580597		BIEC2_755603	17580597	2	finish status	3691432	3691432
29	protein_coding	start_codon	13878947	13878949	.	-	0	gene_id "ENSECAG00000019529"; transcript_id "ENSECAT00000020696"; exon_number "1"; gene_biotype "protein_coding";	ENSECAG00000019529	ENSECAT00000020696	1	protein_coding					29	13580597	21580597		BIEC2_755603	17580597	2	finish status	3701650	3701650
29	protein_coding	start_codon	21293645	21293647	.	+	0	gene_id "ENSECAG00000009086"; transcript_id "ENSECAT00000009301"; exon_number "2"; gene_name "BEND7"; gene_biotype "protein_coding"; transcript_name "BEND7-201";	ENSECAG00000009086	ENSECAT00000009301	2	BEND7	gene_biotype "protein_coding"	BEND7-201			29	13580597	21580597		BIEC2_755603	17580597	2	finish status	-3713048	3713048
29	protein_coding	start_codon	21426848	21426850	.	+	0	gene_id "ENSECAG00000014281"; transcript_id "ENSECAT00000015104"; exon_number "1"; gene_name "SEPHS1"; gene_biotype "protein_coding"; transcript_name "SEPHS1-201";	ENSECAG00000014281	ENSECAT00000015104	1	SEPHS1	gene_biotype "protein_coding"	SEPHS1-201			29	13580597	21580597		BIEC2_755603	17580597	2	finish status	-3846251	3846251
29	protein_coding	start_codon	21458270	21458272	.	+	0	gene_id "ENSECAG00000004121"; transcript_id "ENSECAT00000005372"; exon_number "1"; gene_biotype "protein_coding";	ENSECAG00000004121	ENSECAT00000005372	1	protein_coding					29	13580597	21580597		BIEC2_755603	17580597	2	finish status	-3877673	3877673
29	protein_coding	start_codon	17602785	17602787	.	-	0	gene_id "ENSECAG00000000525"; transcript_id "ENSECAT00000000712"; exon_number "2"; gene_name "SLC39A12"; gene_biotype "protein_coding"; transcript_name "SLC39A12-201";	ENSECAG00000000525	ENSECAT00000000712	2	SLC39A12	gene_biotype "protein_coding"	SLC39A12-201			29	13580992	21580992		BIEC2_755604	17580992	2	finish status	-21793	21793
29	protein_coding	start_codon	17770200	17770202	.	-	0	gene_id "ENSECAG00000019929"; transcript_id "ENSECAT00000021128"; exon_number "1"; gene_biotype "protein_coding";	ENSECAG00000019929	ENSECAT00000021128	1	protein_coding					29	13580992	21580992		BIEC2_755604	17580992	2	finish status	-189208	189208
29	protein_coding	start_codon	17858844	17858846	.	-	0	gene_id "ENSECAG00000019963"; transcript_id "ENSECAT00000021161"; exon_number "1"; gene_name "STAM"; gene_biotype "protein_coding"; transcript_name "STAM-201";	ENSECAG00000019963	ENSECAT00000021161	1	STAM	gene_biotype "protein_coding"	STAM-201			29	13580992	21580992		BIEC2_755604	17580992	2	finish status	-277852	277852
29	protein_coding	start_codon	17897278	17897280	.	+	0	gene_id "ENSECAG00000020223"; transcript_id "ENSECAT00000021501"; exon_number "1"; gene_name "PTPLA"; gene_biotype "protein_coding"; transcript_name "PTPLA-201";	ENSECAG00000020223	ENSECAT00000021501	1	PTPLA	gene_biotype "protein_coding"	PTPLA-201			29	13580992	21580992		BIEC2_755604	17580992	2	finish status	-316286	316286
29	protein_coding	start_codon	17257399	17257401	.	-	0	gene_id "ENSECAG00000013884"; transcript_id "ENSECAT00000015019"; exon_number "1"; gene_name "CACNB2"; gene_biotype "protein_coding"; transcript_name "CACNB2-201";	ENSECAG00000013884	ENSECAT00000015019	1	CACNB2	gene_biotype "protein_coding"	CACNB2-201			29	13580992	21580992		BIEC2_755604	17580992	2	finish status	323593	323593
29	protein_coding	start_codon	17947849	17947851	.	-	0	gene_id "ENSECAG00000004221"; transcript_id "ENSECAT00000004101"; exon_number "1"; gene_biotype "protein_coding";	ENSECAG00000004221	ENSECAT00000004101	1	protein_coding					29	13580992	21580992		BIEC2_755604	17580992	2	finish status	-366857	366857
29	protein_coding	start_codon	18027487	18027489	.	+	0	gene_id "ENSECAG00000002674"; transcript_id "ENSECAT00000002624"; exon_number "1"; gene_name "ST8SIA6"; gene_biotype "protein_coding"; transcript_name "ST8SIA6-201";	ENSECAG00000002674	ENSECAT00000002624	1	ST8SIA6	gene_biotype "protein_coding"	ST8SIA6-201			29	13580992	21580992		BIEC2_755604	17580992	2	finish status	-446495	446495
29	protein_coding	start_codon	17012282	17012284	.	+	0	gene_id "ENSECAG00000009221"; transcript_id "ENSECAT00000009596"; exon_number "1"; gene_biotype "protein_coding";	ENSECAG00000009221	ENSECAT00000009596	1	protein_coding					29	13580992	21580992		BIEC2_755604	17580992	2	finish status	568710	568710
29	protein_coding	start_codon	16983591	16983593	.	-	0	gene_id "ENSECAG00000009195"; transcript_id "ENSECAT00000009357"; exon_number "1"; gene_name "ARL5B"; gene_biotype "protein_coding"; transcript_name "ARL5B-201";	ENSECAG00000009195	ENSECAT00000009357	1	ARL5B	gene_biotype "protein_coding"	ARL5B-201			29	13580992	21580992		BIEC2_755604	17580992	2	finish status	597401	597401
29	protein_coding	start_codon	18313140	18313142	.	+	0	gene_id "ENSECAG00000016638"; transcript_id "ENSECAT00000018455"; exon_number "1"; gene_name "CUBN"; gene_biotype "protein_coding"; transcript_name "CUBN-202";	ENSECAG00000016638	ENSECAT00000018455	1	CUBN	gene_biotype "protein_coding"	CUBN-202			29	13580992	21580992		BIEC2_755604	17580992	2	finish status	-732148	732148
29	protein_coding	start_codon	16790814	16790816	.	+	0	gene_id "ENSECAG00000009056"; transcript_id "ENSECAT00000009195"; exon_number "1"; gene_biotype "protein_coding";	ENSECAG00000009056	ENSECAT00000009195	1	protein_coding					29	13580992	21580992		BIEC2_755604	17580992	2	finish status	790178	790178
29	protein_coding	start_codon	16673009	16673011	.	-	0	gene_id "ENSECAG00000007986"; transcript_id "ENSECAT00000008031"; exon_number "1"; gene_biotype "protein_coding";	ENSECAG00000007986	ENSECAT00000008031	1	protein_coding					29	13580992	21580992		BIEC2_755604	17580992	2	finish status	907983	907983
29	protein_coding	start_codon	18576004	18576006	.	+	0	gene_id "ENSECAG00000017242"; transcript_id "ENSECAT00000018303"; exon_number "2"; gene_name "RSU1"; gene_biotype "protein_coding"; transcript_name "RSU1-201";	ENSECAG00000017242	ENSECAT00000018303	2	RSU1	gene_biotype "protein_coding"	RSU1-201			29	13580992	21580992		BIEC2_755604	17580992	2	finish status	-995012	995012
29	protein_coding	start_codon	16412491	16412493	.	-	0	gene_id "ENSECAG00000007089"; transcript_id "ENSECAT00000007082"; exon_number "1"; gene_biotype "protein_coding";	ENSECAG00000007089	ENSECAT00000007082	1	protein_coding					29	13580992	21580992		BIEC2_755604	17580992	2	finish status	1168501	1168501
29	protein_coding	start_codon	18809504	18809506	.	+	0	gene_id "ENSECAG00000021861"; transcript_id "ENSECAT00000023360"; exon_number "1"; gene_name "C1QL3"; gene_biotype "protein_coding"; transcript_name "C1QL3-201";	ENSECAG00000021861	ENSECAT00000023360	1	C1QL3	gene_biotype "protein_coding"	C1QL3-201			29	13580992	21580992		BIEC2_755604	17580992	2	finish status	-1228512	1228512
29	protein_coding	start_codon	18845113	18845115	.	-	0	gene_id "ENSECAG00000000081"; transcript_id "ENSECAT00000000070"; exon_number "1"; gene_name "PTER"; gene_biotype "protein_coding"; transcript_name "PTER-201";	ENSECAG00000000081	ENSECAT00000000070	1	PTER	gene_biotype "protein_coding"	PTER-201			29	13580992	21580992		BIEC2_755604	17580992	2	finish status	-1264121	1264121
29	protein_coding	start_codon	19323681	19323683	.	+	0	gene_id "ENSECAG00000000469"; transcript_id "ENSECAT00000001098"; exon_number "1"; gene_name "FAM188A"; gene_biotype "protein_coding"; transcript_name "FAM188A-201";	ENSECAG00000000469	ENSECAT00000001098	1	FAM188A	gene_biotype "protein_coding"	FAM188A-201			29	13580992	21580992		BIEC2_755604	17580992	2	finish status	-1742689	1742689
29	protein_coding	start_codon	15756886	15756888	.	-	0	gene_id "ENSECAG00000017520"; transcript_id "ENSECAT00000018697"; exon_number "3"; gene_name "PLXDC2"; gene_biotype "protein_coding"; transcript_name "PLXDC2-201";	ENSECAG00000017520	ENSECAT00000018697	3	PLXDC2	gene_biotype "protein_coding"	PLXDC2-201			29	13580992	21580992		BIEC2_755604	17580992	2	finish status	1824106	1824106
29	protein_coding	start_codon	19469919	19469921	.	+	0	gene_id "ENSECAG00000012863"; transcript_id "ENSECAT00000014696"; exon_number "1"; gene_name "ITGA8"; gene_biotype "protein_coding"; transcript_name "ITGA8-201";	ENSECAG00000012863	ENSECAT00000014696	1	ITGA8	gene_biotype "protein_coding"	ITGA8-201			29	13580992	21580992		BIEC2_755604	17580992	2	finish status	-1888927	1888927
29	protein_coding	start_codon	19473650	19473652	.	+	0	gene_id "ENSECAG00000012863"; transcript_id "ENSECAT00000014858"; exon_number "3"; gene_name "ITGA8"; gene_biotype "protein_coding"; transcript_name "ITGA8-202";	ENSECAG00000012863	ENSECAT00000014858	3	ITGA8	gene_biotype "protein_coding"	ITGA8-202			29	13580992	21580992		BIEC2_755604	17580992	2	finish status	-1892658	1892658
29	protein_coding	start_codon	19988940	19988942	.	-	0	gene_id "ENSECAG00000004371"; transcript_id "ENSECAT00000004270"; exon_number "1"; gene_name "RPP38"; gene_biotype "protein_coding"; transcript_name "RPP38-201";	ENSECAG00000004371	ENSECAT00000004270	1	RPP38	gene_biotype "protein_coding"	RPP38-201			29	13580992	21580992		BIEC2_755604	17580992	2	finish status	-2407948	2407948
29	protein_coding	start_codon	20054539	20054541	.	-	0	gene_id "ENSECAG00000023850"; transcript_id "ENSECAT00000025537"; exon_number "1"; gene_name "MEIG1"; gene_biotype "protein_coding"; transcript_name "MEIG1-201";	ENSECAG00000023850	ENSECAT00000025537	1	MEIG1	gene_biotype "protein_coding"	MEIG1-201			29	13580992	21580992		BIEC2_755604	17580992	2	finish status	-2473547	2473547
29	protein_coding	start_codon	20061719	20061721	.	+	0	gene_id "ENSECAG00000023853"; transcript_id "ENSECAT00000025788"; exon_number "1"; gene_name "DCLRE1C"; gene_biotype "protein_coding"; transcript_name "DCLRE1C-201";	ENSECAG00000023853	ENSECAT00000025788	1	DCLRE1C	gene_biotype "protein_coding"	DCLRE1C-201			29	13580992	21580992		BIEC2_755604	17580992	2	finish status	-2480727	2480727
29	protein_coding	start_codon	15081885	15081887	.	+	0	gene_id "ENSECAG00000007265"; transcript_id "ENSECAT00000007882"; exon_number "1"; gene_name "NEBL"; gene_biotype "protein_coding"; transcript_name "NEBL-201";	ENSECAG00000007265	ENSECAT00000007882	1	NEBL	gene_biotype "protein_coding"	NEBL-201			29	13580992	21580992		BIEC2_755604	17580992	2	finish status	2499107	2499107
29	protein_coding	start_codon	20152428	20152430	.	-	0	gene_id "ENSECAG00000009497"; transcript_id "ENSECAT00000009667"; exon_number "1"; gene_biotype "protein_coding";	ENSECAG00000009497	ENSECAT00000009667	1	protein_coding					29	13580992	21580992		BIEC2_755604	17580992	2	finish status	-2571436	2571436
29	protein_coding	start_codon	20156503	20156505	.	-	0	gene_id "ENSECAG00000018882"; transcript_id "ENSECAT00000020335"; exon_number "1"; gene_name "HSPA14"; gene_biotype "protein_coding"; transcript_name "HSPA14-201";	ENSECAG00000018882	ENSECAT00000020335	1	HSPA14	gene_biotype "protein_coding"	HSPA14-201			29	13580992	21580992		BIEC2_755604	17580992	2	finish status	-2575511	2575511
29	protein_coding	start_codon	20156997	20156999	.	+	0	gene_id "ENSECAG00000009726"; transcript_id "ENSECAT00000009933"; exon_number "1"; gene_name "CDNF"; gene_biotype "protein_coding"; transcript_name "CDNF-201";	ENSECAG00000009726	ENSECAT00000009933	1	CDNF	gene_biotype "protein_coding"	CDNF-201			29	13580992	21580992		BIEC2_755604	17580992	2	finish status	-2576005	2576005
29	protein_coding	start_codon	14607947	14607949	.	+	0	gene_id "ENSECAG00000004161"; transcript_id "ENSECAT00000004022"; exon_number "1"; gene_biotype "protein_coding";	ENSECAG00000004161	ENSECAT00000004022	1	protein_coding					29	13580992	21580992		BIEC2_755604	17580992	2	finish status	2973045	2973045
29	protein_coding	start_codon	14491389	14491391	.	-	0	gene_id "ENSECAG00000012723"; transcript_id "ENSECAT00000013934"; exon_number "6"; gene_name "MLLT10"; gene_biotype "protein_coding"; transcript_name "MLLT10-201";	ENSECAG00000012723	ENSECAT00000013934	6	MLLT10	gene_biotype "protein_coding"	MLLT10-201			29	13580992	21580992		BIEC2_755604	17580992	2	finish status	3089603	3089603
29	protein_coding	start_codon	14491389	14491391	.	-	0	gene_id "ENSECAG00000012723"; transcript_id "ENSECAT00000014005"; exon_number "6"; gene_name "MLLT10"; gene_biotype "protein_coding"; transcript_name "MLLT10-202";	ENSECAG00000012723	ENSECAT00000014005	6	MLLT10	gene_biotype "protein_coding"	MLLT10-202			29	13580992	21580992		BIEC2_755604	17580992	2	finish status	3089603	3089603
29	protein_coding	start_codon	14198451	14198453	.	+	0	gene_id "ENSECAG00000007629"; transcript_id "ENSECAT00000007975"; exon_number "4"; gene_name "DNAJC1"; gene_biotype "protein_coding"; transcript_name "DNAJC1-201";	ENSECAG00000007629	ENSECAT00000007975	4	DNAJC1	gene_biotype "protein_coding"	DNAJC1-201			29	13580992	21580992		BIEC2_755604	17580992	2	finish status	3382541	3382541
29	protein_coding	start_codon	21220394	21220396	.	-	0	gene_id "ENSECAG00000006997"; transcript_id "ENSECAT00000007036"; exon_number "1"; gene_name "PRPF18"; gene_biotype "protein_coding"; transcript_name "PRPF18-201";	ENSECAG00000006997	ENSECAT00000007036	1	PRPF18	gene_biotype "protein_coding"	PRPF18-201			29	13580992	21580992		BIEC2_755604	17580992	2	finish status	-3639402	3639402
29	protein_coding	start_codon	13889165	13889167	.	-	0	gene_id "ENSECAG00000021328"; transcript_id "ENSECAT00000022874"; exon_number "1"; gene_name "COMMD3"; gene_biotype "protein_coding"; transcript_name "COMMD3-201";	ENSECAG00000021328	ENSECAT00000022874	1	COMMD3	gene_biotype "protein_coding"	COMMD3-201			29	13580992	21580992		BIEC2_755604	17580992	2	finish status	3691827	3691827
29	protein_coding	start_codon	13878947	13878949	.	-	0	gene_id "ENSECAG00000019529"; transcript_id "ENSECAT00000020696"; exon_number "1"; gene_biotype "protein_coding";	ENSECAG00000019529	ENSECAT00000020696	1	protein_coding					29	13580992	21580992		BIEC2_755604	17580992	2	finish status	3702045	3702045
29	protein_coding	start_codon	21293645	21293647	.	+	0	gene_id "ENSECAG00000009086"; transcript_id "ENSECAT00000009301"; exon_number "2"; gene_name "BEND7"; gene_biotype "protein_coding"; transcript_name "BEND7-201";	ENSECAG00000009086	ENSECAT00000009301	2	BEND7	gene_biotype "protein_coding"	BEND7-201			29	13580992	21580992		BIEC2_755604	17580992	2	finish status	-3712653	3712653
29	protein_coding	start_codon	21426848	21426850	.	+	0	gene_id "ENSECAG00000014281"; transcript_id "ENSECAT00000015104"; exon_number "1"; gene_name "SEPHS1"; gene_biotype "protein_coding"; transcript_name "SEPHS1-201";	ENSECAG00000014281	ENSECAT00000015104	1	SEPHS1	gene_biotype "protein_coding"	SEPHS1-201			29	13580992	21580992		BIEC2_755604	17580992	2	finish status	-3845856	3845856
29	protein_coding	start_codon	21458270	21458272	.	+	0	gene_id "ENSECAG00000004121"; transcript_id "ENSECAT00000005372"; exon_number "1"; gene_biotype "protein_coding";	ENSECAG00000004121	ENSECAT00000005372	1	protein_coding					29	13580992	21580992		BIEC2_755604	17580992	2	finish status	-3877278	3877278
