# Supplementary material for: Endurance Exercise Ability in the Horse: A Trait with Complex Polygenic Determinism
Source: Front Genet. 2017 Jun 28;8:89. doi: 10.3389/fgene.2017.00089 (PMC5488500; doi:10.3389/fgene.2017.00089)
Supplement: Supplementary file 4 [file Table10.XLSX]

## Sheet: Table S10
Chr	Position	Distance from closest SNP	Transcription factors	Function	Strand	Sequence
1	25715334		SNP-Speed
1	25768632	53298	Ets	Loss	-	25768625-25768632:CCCTCCTC
1	25768632	53298	Spi-B	Loss	+	25768627-25768636:GGAGGGAGCG
1	25768632	53298	Ets	Loss	-	25768628-25768639:CGGCGCTCCCTC
1	25768632	53298	c-Ets-1	Loss	+	25768627-25768641:GGAGGGAGCGCCGGC
1	25768632	53298	GABP	Loss	-	25768625-25768636:CGCTCCCTCCTC
1	25768632	53298	STAT6	Loss	-	25768626-25768633:TCCCTCCT
1	25768632	53298	SPI1	Loss	+	25768629-25768634:AGGGAG
1	25768632	53298	SPI1	Loss	+	25768629-25768635:AGGGAGC
1	25768632	53298	PU.1	Loss	-	25768624-25768642:NGCCGGCGCTCCCTCCTCT
1	25768632	53298	c-Ets-2	Loss	-	25768628-25768634:CTCCCTC
1	25768632	53298	PU.1	Loss	+	25768627-25768634:GGAGGGAG
1	25768632	53298	Spic	Loss	+	25768627-25768636:GGAGGGAGCG
1	25768632	53298	EHF	Loss	+	25768627-25768636:GGAGGGAGCG
1	25768632	53298	TEL1	Loss	+	25768627-25768636:GGAGGGAGCG
1	25768632	53298	ELF1	Loss	+	25768629-25768634:AGGGAG
1	25768632	53298	ER81	Loss	+	25768627-25768636:GGAGGGAGCG
1	25768632	53298	SPI1_(PU1)	Loss	+	25768620-25768636:AGAGAGAGGAGGGAGCG
1	25768632	53298	c-Ets-1_68	Loss	+	25768628-25768635:GAGGGAGC
1	25768632	53298	Elf-1	Loss	+	25768624-25768635:AGAGGAGGGAGC
1	25768632	53298	ER71	Loss	+	25768627-25768636:GGAGGGAGCG
1	25768632	53298	PEA3	Loss	-	25768629-25768635:GCTCCCT
1	25768632	53298	SPI1	Loss	+	25768627-25768636:GGAGGGAGCG
1	25768632	53298	ETV7	Loss	+	25768627-25768636:GGAGGGAGCG
6	79312770		SNP-Distance
6	79474311	161541	CIZ	Gain	-	79474306-79474314:GAAAAACCC
6	79474311	161541	TBP	Gain	-	79474308-79474318:AGGGGAAAAAC
6	79474311	161541	NF-kappaB	Gain	-	79474305-79474320:GGAGGGGAAAAACCCT
6	79474311	161541	NF-AT4	Gain	-	79474310-79474315:GGAAAA
6	78911735	-401035	Zfx	Gain	-	78911728-78911743:GGCCGGGCCTGGGCGG
6	78911727	-401043	c-Rel	Loss	+	78911719-78911730:TGGGGTTCGCCG
6	78911720	-401050	Irf6	Gain	+	78911712-78911726:TTCGCTCTCGGGTTC
6	78911720	-401050	LRF	Loss	-	78911720-78911728:GAGAACCCG
6	78911720	-401050	Irf4	Gain	+	78911712-78911726:TTCGCTCTCGGGTTC
6	78911720	-401050	AP-2beta	Loss	+	78911710-78911725:GCTTCGCTCTCGGGTT
6	78911683	-401087	NF-kappaB	Loss	-	78911675-78911690:TCCTTCGCAATTCCCG
6	78911683	-401087	c-Rel	Loss	+	78911675-78911686:CGGGAATTGCGA
6	78911680	-401090	STAT5A	Loss	-	78911676-78911683:AAACTCCC
6	78911680	-401090	HMGIY	Loss	+	78911676-78911683:GGGAGTTT
6	78911680	-401090	STAT6	Loss	-	78911676-78911683:AAACTCCC
6	78911680	-401090	STAT3	Loss	-	78911676-78911683:AAACTCCC
6	78911680	-401090	Ik-3	Loss	+	78911672-78911684:GCCCGGGAGTTTC
6	78911680	-401090	GAF	Loss	-	78911674-78911684:GAAACTCCCGG
6	78911680	-401090	Ik-1	Loss	+	78911672-78911684:GCCCGGGAGTTTC
6	78911680	-401090	HMGIY	Loss	+	78911677-78911683:GGAGTTT
7	6283266		SNP-Status Finish
7	6361592	78326	WT1	Loss	+	6361591-6361600:CCCCCCCGCA
7	6361592	78326	Zic3	Gain	-	6361585-6361593:GGGGGGGTC
7	6361592	78326	MAZR	Gain	-	6361584-6361596:GGGGGGGGGGTCT
7	6361592	78326	E2F-3	Loss	-	6361587-6361593:GGGGGGG
7	6361592	78326	SP4	Loss	+	6361587-6361597:CCCCCCCCCCC
7	6361592	78326	Zfp740	Gain	+	6361585-6361600:GACCCCCCCCCCCGCA
7	6361592	78326	Sp3	Gain	-	6361592-6361605:AGCCTTGCGGGGGG
7	6361592	78326	KROX	Loss	+	6361589-6361602:CCCCCCCCCGCAAG
7	6361592	78326	Sp1	Loss	+	6361587-6361596:CCCCCCCCCC
7	6361592	78326	Sp1	Loss	-	6361586-6361595:GGGGGGGGGT
7	6361592	78326	Sp1	Loss	-	6361585-6361597:GGGGGGGGGGGTC
7	6361592	78326	MAZ	Gain	-	6361587-6361600:TGCGGGGGGGGGGG
7	6361592	78326	Zfp281	Gain	+	6361585-6361599:GACCCCCCCCCCCGC
7	6361592	78326	Egr-1	Loss	-	6361590-6361601:TTGCGGGGGGGG
7	6361592	78326	ZNF515	Gain	-	6361585-6361594:GGGGGGGGTC
7	6361592	78326	EGR-1	Loss	-	6361590-6361600:TGCGGGGGGGG
7	6361592	78326	Egr1	Loss	+	6361589-6361602:CCCCCCCCCGCAAG
7	6361592	78326	NGFI-C	Loss	-	6361590-6361601:TTGCGGGGGGGG
7	6361592	78326	E2F	Loss	-	6361587-6361592:GGGGGG
7	6361592	78326	Glis2	Gain	+	6361581-6361596:TTCAGACCCCCCCCCC
16	79466436		SNP-Distance
16	79581484	115048	XPF-1	Loss	+	79581477-79581486:TCTGATGTAG
16	79581547	115111	Helios_A	Gain	-	79581546-79581556:AAAAGGAAAAG
16	79581667	115231	Arid5a	Loss	-	79581660-79581676:CTTCAAATATGATGGAG
16	79581827	115391	IRF	Loss	+	79581815-79581829:GTTAGTTTCTTTCGC
16	79581827	115391	IRF-1	Loss	+	79581821-79581827:TTCTTTC
16	79582118	115682	Tst-1	Loss	-	79582109-79582123:GAGAAGTAAGACTAA
16	79582118	115682	Tal-1_(Scl)	Gain	+	79582114-79582126:CTTACTTCTCTCT
16	79582118	115682	IRF-1	Loss	+	79582115-79582128:TTACTTCTCTCTCC
16	79582118	115682	Evi-1	Loss	-	79582106-79582120:AAGTAAGACTAAAAA
16	79582118	115682	GATA-2	Loss	-	79582113-79582122:AGAAGTAAGA
16	79582118	115682	Gata5	Loss	-	79582111-79582127:GAGAGAGAAGTAAGACT
16	79582409	115973	GEN_INI	Gain	+	79582402-79582409:CGTCATTT
16	79582409	115973	GEN_INI	Gain	+	79582402-79582409:CGTCATTT
16	79582409	115973	IPF1	Loss	-	79582403-79582412:CCTAAATGAC
16	79582409	115973	GEN_INI	Gain	+	79582402-79582409:CGTCATTT
16	79582409	115973	POU6F1	Loss	-	79582398-79582414:AACCTAAATGACGATGA
16	79582686	116250	GATA-1	Loss	-	79582682-79582691:CGTGACGGCC
16	79582686	116250	HNF4	Loss	+	79582684-79582689:CCGTCA
16	79582793	116357	PU.1	Loss	+	79582788-79582795:AGGGGTAG
16	79582793	116357	Spi-B	Loss	+	79582788-79582797:AGGGGTAGGA
16	79582793	116357	PPARgamma:RXR-alpha	Loss	+	79582786-79582800:CCAGGGGTAGGATCA
16	79582793	116357	HSF2	Loss	+	79582791-79582800:GGTAGGATCA
16	79583117	116681	DEAF1	Loss	+	79583100-79583124:CCTGTCTGGGGGATAGCTGGAGATC
16	79583117	116681	AP-4	Gain	-	79583107-79583119:CCAGCTATCCCCC
16	79583118	116682	Smad3	Gain	+	79583114-79583126:AGCCAGAGATCCT
16	79583118	116682	NF-1	Gain	-	79583104-79583121:CTCTGGCTATCCCCCAGA
16	79583118	116682	GABPalpha	Loss	+	79583115-79583124:GCCAGAGATC
16	79583118	116682	NF-1	Gain	+	79583105-79583121:CTGGGGGATAGCCAGAG
16	79583938	117502	HNF4,_COUP	Gain	+	79583931-79583939:AAAGTCCAT
16	79583938	117502	SREBP2	Gain	+	79583933-79583944:AGTCCATCCGCC
16	79583938	117502	MIZF	Loss	-	79583931-79583938:TGGACTTT
16	79583959	117523	USF	Loss	-	79583956-79583967:ACCCACGCTACT
16	79583959	117523	c-Myc:Max	Loss	-	79583957-79583966:CCCACGCTAC
16	79583959	117523	HES1	Loss	-	79583957-79583966:CCCACGCTAC
29	17580597		SNP-Status Finish
29	17896511	315914	Zfp740	Gain	+	17896504-17896519:TCCCCCCCCCCCCTCG
29	17896511	315914	Zfp281	Gain	+	17896504-17896518:TCCCCCCCCCCCCTC
29	17896511	315914	Sp1	Loss	-	17896505-17896517:AGGGGGGGGGGGG
29	17896511	315914	Sp1	Loss	-	17896505-17896517:AGGGGGGGGGGGG
29	17896511	315914	Sp4	Loss	+	17896505-17896521:CCCCCCCCCCCCTCGCC
29	17896511	315914	SP1	Loss	-	17896505-17896515:GGGGGGGGGGG
29	17896511	315914	GC_box	Loss	-	17896505-17896518:GAGGGGGGGGGGGG
29	17896511	315914	E2F-3	Loss	-	17896505-17896511:GGGGGGG
29	17896511	315914	Sp2	Loss	+	17896503-17896517:CTCCCCCCCCCCCCT
29	17896511	315914	SP4	Loss	+	17896505-17896515:CCCCCCCCCCC
29	17896511	315914	Sp1	Loss	-	17896505-17896514:GGGGGGGGGG
29	17896511	315914	MAZ	Gain	-	17896501-17896514:GGGGGGGGGGAGGA
29	17896511	315914	Sp1	Loss	+	17896505-17896514:CCCCCCCCCC
29	17896511	315914	KROX	Loss	+	17896501-17896514:TCCTCCCCCCCCCC
29	17896511	315914	E2F	Loss	-	17896506-17896511:GGGGGG
29	17896517	315920	SP1	Gain	-	17896513-17896523:GGGGCGGGGGG
29	17896517	315920	Sp1	Gain	-	17896514-17896523:GGGGCGGGGG
29	17896517	315920	WT1	Gain	+	17896512-17896520:CCCCCCCGC
29	17896517	315920	Sp1	Gain	+	17896515-17896524:CCCCGCCCCA
29	17896517	315920	ZNF219	Gain	+	17896510-17896521:CGCCCCCCCGCC
29	17896517	315920	FKLF	Gain	-	17896510-17896519:CGGGGGGGCG
29	17896517	315920	Spz1	Gain	-	17896506-17896520:GCGGGGGGGCGGGGG
29	17896517	315920	E2F-3	Gain	-	17896515-17896521:GGCGGGG
29	17896517	315920	Sp1	Gain	-	17896514-17896523:GGGGCGGGGG
29	17896517	315920	Muscle_initiator	Gain	+	17896504-17896524:TCCCCCCGCCCCCCCGCCCCA
29	17896517	315920	SP4	Gain	+	17896514-17896524:CCCCCGCCCCA
29	17896519	315922	Sp1	Gain	+	17896513-17896522:CCCCTCCCCC
29	17896519	315922	Sp1	Gain	-	17896511-17896523:GGGGGGAGGGGGC
29	17896519	315922	WT1	Gain	+	17896514-17896522:CCCTCCCCC
29	17896519	315922	Sp1	Gain	-	17896511-17896523:GGGGGGAGGGGGC
29	17896519	315922	Sp2	Gain	+	17896509-17896523:CCGCCCCCTCCCCCC
29	17896519	315922	ZBP89	Gain	+	17896514-17896523:CCCTCCCCCC
29	17896519	315922	SP1	Gain	+	17896513-17896522:CCCCTCCCCC
29	17896519	315922	Zfp281	Gain	-	17896513-17896523:GGGGGGAGGGG
29	17896519	315922	SP4	Gain	+	17896512-17896522:CCCCCTCCCCC
29	17896519	315922	SP1:SP3	Gain	+	17896509-17896519:CCGCCCCCTCC
29	17896519	315922	GC_box	Gain	-	17896510-17896523:GGGGGGAGGGGGCG
29	17896519	315922	CKROX	Gain	+	17896513-17896521:CCCCTCCCC
29	17896519	315922	GKLF	Gain	+	17896515-17896521:CCTCCCC
29	17896519	315922	FPM315_(ZNF263)	Gain	-	17896511-17896522:GGGGGAGGGGGC
29	17896519	315922	MAZ	Gain	-	17896509-17896522:GGGGGAGGGGGCGG
29	17896519	315922	CAC-binding_protein	Gain	-	17896514-17896522:GGGGGAGGG
29	17896519	315922	Ikaros	Gain	-	17896514-17896523:GGGGGGAGGG
29	17896519	315922	TFII-I	Gain	-	17896515-17896523:GGGGGGAGG
29	17896519	315922	MAZ	Gain	-	17896514-17896521:GGGGAGGG
29	17896524	315927	PUR1	Gain	-	17896522-17896530:GGGGCAGGG
29	17896524	315927	KROX	Gain	+	17896516-17896529:CTCGCCCCCTGCCC
29	17896524	315927	INSM1	Gain	-	17896518-17896529:GGGCAGGGGGCG
29	17896524	315927	SP1:SP3	Gain	+	17896517-17896527:TCGCCCCCTGC
29	17896524	315927	CAC-binding_protein	Gain	-	17896522-17896530:GGGGCAGGG
29	17896524	315927	Egr-1	Gain	-	17896517-17896526:CAGGGGGCGA
29	17896524	315927	CKROX	Gain	+	17896521-17896529:CCCCTGCCC
29	17896524	315927	SP1	Gain	-	17896520-17896530:GGGGCAGGGGG
29	17896524	315927	MAZ	Gain	-	17896522-17896529:GGGCAGGG
29	17896535	315938	GR	Loss	+	17896528-17896540:CCCTCTGGTCCGT
29	17896535	315938	GR	Loss	+	17896531-17896538:TCTGGTCC
29	17896535	315938	Sp100	Loss	-	17896532-17896545:CTTTTACGGACCAG
29	17896535	315938	SOX9	Loss	-	17896527-17896537:GACCAGAGGGG
29	17896535	315938	VBP	Loss	+	17896534-17896543:GGTCCGTAAA
29	17896535	315938	PR,_GR	Loss	-	17896532-17896541:TACGGACCAG
29	17896536	315939	Sp100	Gain	+	17896531-17896545:TCTGTCCCGTAAAAG
29	17896536	315939	DBP	Loss	-	17896535-17896542:TTACGGGA
29	17896536	315939	VBP	Loss	+	17896534-17896543:GTCCCGTAAA
29	17896536	315939	PUR1	Gain	-	17896530-17896538:GGGACAGAG
29	17896536	315939	Tbp	Gain	+	17896536-17896550:CCCGTAAAAGGGAAA
29	17896538	315941	Sp100	Loss	-	17896532-17896545:CTTTTACAGAACAG
29	17896538	315941	Sp100	Loss	+	17896532-17896545:CTGTTCTGTAAAAG
29	17896538	315941	HOXA3	Loss	+	17896538-17896546:TGTAAAAGG
29	17896538	315941	Tbp	Loss	-	17896533-17896547:CCCTTTTACAGAACA
29	17896538	315941	GR	Gain	+	17896528-17896540:CCCTCTGTTCTGT
29	17896538	315941	GR	Gain	+	17896531-17896538:TCTGTTCT
29	17896546	315949	STAT3	Loss	-	17896545-17896552:GGTTTCAC
29	17896546	315949	Helios_A	Loss	+	17896541-17896551:AAAAGTGAAAC
29	17896546	315949	SRF	Loss	+	17896535-17896552:TTCCGTAAAAGTGAAACC
29	17896546	315949	IRF-1	Gain	+	17896540-17896552:TAAAAGTGAAACC
29	17896546	315949	Gabpa	Loss	-	17896539-17896554:CCGGTTTCACTTTTAC
29	17896546	315949	ICSBP	Gain	+	17896542-17896553:AAAGTGAAACCG
29	17896546	315949	GAF	Loss	-	17896543-17896553:CGGTTTCACTT
29	17896546	315949	STAT1	Loss	-	17896545-17896552:GGTTTCAC
29	17896546	315949	NF-AT4	Loss	+	17896546-17896551:TGAAAC
29	17896546	315949	Ik-2	Loss	+	17896541-17896552:AAAAGTGAAACC
29	17896546	315949	IRF-3	Loss	+	17896540-17896553:TAAAAGTGAAACCG
29	17896546	315949	Helios_A	Loss	+	17896541-17896551:AAAAGTGAAAC
29	17896552	315955	Irf4	Loss	-	17896547-17896561:TCTGCTCCCTGTTTC
29	17896552	315955	HNF3	Gain	-	17896540-17896557:CTCCCTGTTTCCCTTTTA
29	17896556	315959	Irf6	Loss	-	17896547-17896561:TCTGCACCCGGTTTC
29	17896556	315959	Irf4	Loss	-	17896547-17896561:TCTGCACCCGGTTTC
29	17896556	315959	HIC1	Gain	+	17896550-17896564:ACCGGGTGCAGATGT
29	17896558	315961	Ascl2	Loss	-	17896552-17896568:AGCAACATCTTCTCCCG
29	17896558	315961	NMYC	Loss	-	17896558-17896563:CATCTT
29	17896558	315961	Tal-1alpha:E47	Loss	+	17896553-17896568:GGGAGAAGATGTTGCT
29	17896558	315961	Tal-1beta:ITF-2	Loss	+	17896553-17896568:GGGAGAAGATGTTGCT
29	17896558	315961	Tal-1beta:E47	Loss	+	17896553-17896568:GGGAGAAGATGTTGCT
29	17896558	315961	E2A	Loss	-	17896554-17896566:CAACATCTTCTCC
29	17896558	315961	E12	Loss	+	17896556-17896566:AGAAGATGTTG
29	17896558	315961	MITF	Loss	-	17896557-17896563:CATCTTC
29	17896558	315961	E47	Loss	+	17896554-17896568:GGAGAAGATGTTGCT
29	17896558	315961	MRF4	Loss	-	17896554-17896569:AAGCAACATCTTCTCC
29	17896558	315961	E2A	Loss	-	17896556-17896563:CATCTTCT
29	17896558	315961	MyoD	Loss	+	17896552-17896569:CGGGAGAAGATGTTGCTT
29	17896558	315961	MyoD	Loss	-	17896556-17896565:AACATCTTCT
29	17896562	315965	Ascl2	Loss	-	17896552-17896568:AGCAACCTCTGCTCCCG
29	17896562	315965	NMYC	Loss	-	17896558-17896563:CCTCTG
29	17896562	315965	Tal-1alpha:E47	Loss	+	17896553-17896568:GGGAGCAGAGGTTGCT
29	17896562	315965	Tal-1beta:ITF-2	Loss	+	17896553-17896568:GGGAGCAGAGGTTGCT
29	17896562	315965	Tcfe2a	Loss	+	17896553-17896569:GGGAGCAGAGGTTGCTT
29	17896562	315965	Tal-1beta:E47	Loss	+	17896553-17896568:GGGAGCAGAGGTTGCT
29	17896562	315965	E12	Loss	+	17896556-17896566:AGCAGAGGTTG
29	17896562	315965	E2A	Loss	-	17896554-17896566:CAACCTCTGCTCC
29	17896562	315965	E47	Loss	+	17896554-17896568:GGAGCAGAGGTTGCT
29	17896562	315965	MRF4	Loss	-	17896554-17896569:AAGCAACCTCTGCTCC
29	17896562	315965	E2A	Loss	-	17896556-17896563:CCTCTGCT
29	17896562	315965	MyoD	Loss	-	17896556-17896565:AACCTCTGCT
29	17896564	315967	TAL1	Gain	-	17896556-17896565:ACCATCTGCT
29	17896565	315968	PAX5	Loss	-	17896564-17896573:GAAGAAGCGA
29	17896580	315983	HSF1	Gain	-	17896572-17896585:GAAACTTCTGGGGA
29	17896580	315983	STAT	Gain	-	17896573-17896585:GAAACTTCTGGGG
29	17896580	315983	EBF	Loss	+	17896571-17896581:TTCCCCAGAAG
29	17896580	315983	HSF1	Gain	+	17896577-17896586:AGAAGTTTCT
29	17896580	315983	STAT4	Loss	+	17896580-17896587:AGTTTCTA
29	17896589	315992	AP-2rep	Loss	+	17896589-17896595:GAGTGAG
29	17896589	315992	cap	Gain	-	17896587-17896594:TCACTCTT
29	17896591	315994	Sox12	Gain	-	17896581-17896594:TCATTGTTAGAAAC
29	17896591	315994	SOX9	Gain	+	17896583-17896596:TTCTAACAATGAGC
29	17896591	315994	SOX5	Gain	+	17896585-17896594:CTAACAATGA
29	17896591	315994	SOX	Gain	-	17896583-17896595:CTCATTGTTAGAA
29	17896591	315994	Sox4	Gain	+	17896587-17896594:AACAATGA
29	17896591	315994	Sox18	Gain	-	17896581-17896596:GCTCATTGTTAGAAAC
29	17896591	315994	SRY	Gain	+	17896584-17896595:TCTAACAATGAG
29	17896591	315994	Sox11	Gain	+	17896582-17896598:TTTCTAACAATGAGCTA
29	17896591	315994	SOX17	Gain	+	17896587-17896592:AACAAT
29	17896591	315994	Zbtb3	Loss	-	17896582-17896597:AGCTCATTGTTAGAAA
29	17896591	315994	Sox15	Gain	+	17896582-17896598:TTTCTAACAATGAGCTA
29	17896591	315994	STAT5A	Gain	+	17896579-17896591:AGGTTTCTAACAA
